# Supplementary material for: ﻿Seven new species of the segmented spider genus Liphistius (Mesothelae, Liphistiidae) in Thailand and Myanmar
Source: Zookeys. 2024 Jan 16;1189:203–29. doi: 10.3897/zookeys.1189.115850 (PMC10836218; doi:10.3897/zookeys.1189.115850)
Supplement: XML Treatment for Liphistius dawei [file zookeys.1189.115850-treatment2.xml]

<!DOCTYPE tp:taxon-treatment
  PUBLIC "-//TaxonX//DTD Taxonomic Treatment Publishing DTD v0 20100105//EN" "tax-treatment-NSO.dtd">
<tp:taxon-treatment xmlns:tp="http://www.plazi.org/taxpub"><tp:treatment-meta><kwd-group><label>Taxon classification</label><kwd>
                <named-content content-type="kingdom">Animalia</named-content>
              </kwd><kwd>
                <named-content content-type="order">Araneae</named-content>
              </kwd><kwd>
                <named-content content-type="family">Liphistiidae</named-content>
              </kwd></kwd-group><mixed-citation publication-type="journal"><person-group><name><surname>Sivayyapram</surname><given-names>Varat</given-names></name><name><surname>Kunsete</surname><given-names>Chawakorn</given-names></name><name><surname>Xu</surname><given-names>Xin</given-names></name><name><surname>Smith</surname><given-names>Deborah R.</given-names></name><name><surname>Traiyasut</surname><given-names>Prapun</given-names></name><name><surname>Deowanish</surname><given-names>Sureerat</given-names></name><name><surname>Aung</surname><given-names>Mu Mu</given-names></name><name><surname>Ono</surname><given-names>Hirotsugu</given-names></name><name><surname>Li</surname><given-names>Daiqin</given-names></name><name><surname>Warrit</surname><given-names>Natapot</given-names></name></person-group><article-title>﻿Seven new species of the segmented spider genus <italic><tp:taxon-name><tp:taxon-name-part taxon-name-part-type="genus" reg="Liphistius">Liphistius</tp:taxon-name-part></tp:taxon-name></italic> (<tp:taxon-name><tp:taxon-name-part taxon-name-part-type="suborder">Mesothelae</tp:taxon-name-part></tp:taxon-name>, <tp:taxon-name><tp:taxon-name-part taxon-name-part-type="family">Liphistiidae</tp:taxon-name-part></tp:taxon-name>) in Thailand and Myanmar</article-title><source>Zookeys</source><day>16</day><month>01</month><year>2024</year><volume>1189</volume><fpage>203</fpage><lpage>229</lpage><pub-id pub-id-type="doi">10.3897/zookeys.1189.115850</pub-id></mixed-citation></tp:treatment-meta><tp:nomenclature><label>﻿</label><tp:taxon-name>
              <object-id xmlns:xlink="http://www.w3.org/1999/xlink" content-type="arpha" xlink:type="simple">CD688CF0-5F6A-539D-A44F-37C5CE6D9EAF</object-id>
              <tp:taxon-name-part taxon-name-part-type="genus" reg="Liphistius">Liphistius</tp:taxon-name-part>
              <tp:taxon-name-part taxon-name-part-type="species" reg="dawei">dawei</tp:taxon-name-part>
              <object-id xmlns:xlink="http://www.w3.org/1999/xlink" content-type="zoobank" xlink:type="simple">https://zoobank.org/9F369E2C-F3DB-4F63-ADE1-E4FD4C7F063B</object-id>
            </tp:taxon-name><tp:taxon-authority>Sivayyapram &amp; Warrit</tp:taxon-authority><tp:taxon-status xmlns:xlink="http://www.w3.org/1999/xlink" xlink:type="simple">sp. nov.</tp:taxon-status><xref ref-type="fig" rid="F1">Figs 1</xref><xref ref-type="fig" rid="F2">, 2</xref><xref ref-type="fig" rid="F3">, 3</xref></tp:nomenclature><tp:treatment-sec sec-type="type material" id="SECID0E1MAE"><title>Type material.</title><p><bold><italic>Holotype</italic></bold>: Myanmar • 1♂; Dawei, Pa Kar Ri; alt. 20 m; 4 May 2018; N. Warrit, V. Sivayyapram, C. Kunsete, N. Chatthanabun, P. Traiyasut leg.; ARA-2018-143. <bold><italic>Allotype</italic></bold>: Myanmar • 1♀; same data as for the holotype; ARA-2018-138. <bold><italic>Paratypes</italic></bold>: Myanmar • 1♂ 5♀; same data as for the holotype; ARA-2018-136, ARA-2018-137, ARA-2018-139, ARA-2018-140, ARA-2018-144, ARA-2018-147.</p><fig id="F1" position="float" orientation="portrait"><object-id xmlns:xlink="http://www.w3.org/1999/xlink" content-type="doi" xlink:type="simple">10.3897/zookeys.1189.115850.figure1</object-id><object-id xmlns:xlink="http://www.w3.org/1999/xlink" content-type="zenodo_dep_id" xlink:type="simple">10527508</object-id><object-id xmlns:xlink="http://www.w3.org/1999/xlink" content-type="arpha" xlink:type="simple">E61105E0-6FA6-5DFF-B611-3D1DCBC57522</object-id><label>Figure 1.</label><caption><p>Map showing the localities of the new <italic><tp:taxon-name><tp:taxon-name-part taxon-name-part-type="genus" reg="Liphistius">Liphistius</tp:taxon-name-part></tp:taxon-name></italic> species described.</p></caption><graphic xmlns:xlink="http://www.w3.org/1999/xlink" xlink:href="zookeys-1189-203_article-115850__-g001.jpg" position="float" orientation="portrait" xlink:type="simple" id="oo_968002.jpg"><uri content-type="original_file" xlink:type="simple">https://binary.pensoft.net/fig/968002</uri></graphic></fig></tp:treatment-sec><tp:treatment-sec sec-type="material" id="SECID0E6NAE"><title>Other material.</title><p>Myanmar • 3 juveniles; same data as for the holotype; ARA-2018-146, ARA-2018-148, ARA-2018-149.</p></tp:treatment-sec><tp:treatment-sec sec-type="diagnosis" id="SECID0EEOAE"><title>Diagnosis.</title><p><italic><tp:taxon-name><tp:taxon-name-part taxon-name-part-type="genus" reg="Liphistius">Liphistius</tp:taxon-name-part><tp:taxon-name-part taxon-name-part-type="species" reg="dawei">dawei</tp:taxon-name-part></tp:taxon-name></italic> sp. nov. is similar to <italic><tp:taxon-name><tp:taxon-name-part taxon-name-part-type="genus" reg="Liphistius">L.</tp:taxon-name-part><tp:taxon-name-part taxon-name-part-type="species" reg="inthanon">inthanon</tp:taxon-name-part></tp:taxon-name></italic> Zhan &amp; Xu, 2022 and <italic><tp:taxon-name><tp:taxon-name-part taxon-name-part-type="genus" reg="Liphistius">L.</tp:taxon-name-part><tp:taxon-name-part taxon-name-part-type="species" reg="yamasakii">yamasakii</tp:taxon-name-part></tp:taxon-name></italic> Ono, 1988 in large body size with uniformly dark color. The male of <italic><tp:taxon-name><tp:taxon-name-part taxon-name-part-type="genus" reg="Liphistius">L.</tp:taxon-name-part><tp:taxon-name-part taxon-name-part-type="species" reg="dawei">dawei</tp:taxon-name-part></tp:taxon-name></italic> sp. nov. can be distinguished from those of <italic><tp:taxon-name><tp:taxon-name-part taxon-name-part-type="genus" reg="Liphistius">L.</tp:taxon-name-part><tp:taxon-name-part taxon-name-part-type="species" reg="inthanon">inthanon</tp:taxon-name-part></tp:taxon-name></italic> and <italic><tp:taxon-name><tp:taxon-name-part taxon-name-part-type="genus" reg="Liphistius">L.</tp:taxon-name-part><tp:taxon-name-part taxon-name-part-type="species" reg="yamasakii">yamasakii</tp:taxon-name-part></tp:taxon-name></italic> by the palp: subtegulum with moderate apophysis, not enlarged at the tip; tegulum with finer dentate edge of proximal margin and more pronounced marginal apophysis (Fig. <xref ref-type="fig" rid="F3">3A–D</xref>; <xref ref-type="bibr" rid="B1">Ono 1988</xref>: fig. 8; <xref ref-type="bibr" rid="B4">Schwendinger 1990</xref>: fig. 18; <xref ref-type="bibr" rid="B18">Zhan et al. 2022</xref>: fig. 4A–G). The female of <italic><tp:taxon-name><tp:taxon-name-part taxon-name-part-type="genus" reg="Liphistius">L.</tp:taxon-name-part><tp:taxon-name-part taxon-name-part-type="species" reg="dawei">dawei</tp:taxon-name-part></tp:taxon-name></italic> sp. nov. can be distinguished from those of <italic><tp:taxon-name><tp:taxon-name-part taxon-name-part-type="genus" reg="Liphistius">L.</tp:taxon-name-part><tp:taxon-name-part taxon-name-part-type="species" reg="inthanon">inthanon</tp:taxon-name-part></tp:taxon-name></italic> and <italic><tp:taxon-name><tp:taxon-name-part taxon-name-part-type="genus" reg="Liphistius">L.</tp:taxon-name-part><tp:taxon-name-part taxon-name-part-type="species" reg="yamasakii">yamasakii</tp:taxon-name-part></tp:taxon-name></italic> by the vulva: posterior stalk axe-blade shaped, constricted at the base; pore plate with less projecting posterior corners of the lateral lips (Fig. <xref ref-type="fig" rid="F3">3E, F</xref>; <xref ref-type="bibr" rid="B1">Ono 1988</xref>: figs 6, 7; <xref ref-type="bibr" rid="B4">Schwendinger 1990</xref>: fig. 19; <xref ref-type="bibr" rid="B18">Zhan et al. 2022</xref>: fig. 4H–M).</p></tp:treatment-sec><tp:treatment-sec sec-type="description" id="SECID0ENSAE"><title>Description.</title><p><bold>Male</bold> (Holotype: ARA-2018-143; Fig. <xref ref-type="fig" rid="F2">2A</xref>). <bold><italic>Coloration (in alcohol)</italic></bold>: carapace uniformly brown, with black stripe along the margins, bearing short black setae on cephalic region and coxal elevations; abdominal tergite brown, bearing short black setae, paler on the glabrous area; membranous part of the opisthosoma cream color with a smear of black pigment; chelicerae pale brown; palp and legs pale brown, without distinct annulations.</p><fig id="F2" position="float" orientation="portrait"><object-id xmlns:xlink="http://www.w3.org/1999/xlink" content-type="doi" xlink:type="simple">10.3897/zookeys.1189.115850.figure2</object-id><object-id xmlns:xlink="http://www.w3.org/1999/xlink" content-type="zenodo_dep_id" xlink:type="simple">10527522</object-id><object-id xmlns:xlink="http://www.w3.org/1999/xlink" content-type="arpha" xlink:type="simple">DDD8548A-093F-5715-A0C3-681147353FEC</object-id><label>Figure 2.</label><caption><p><italic><tp:taxon-name><tp:taxon-name-part taxon-name-part-type="genus" reg="Liphistius">Liphistius</tp:taxon-name-part><tp:taxon-name-part taxon-name-part-type="species" reg="dawei">dawei</tp:taxon-name-part></tp:taxon-name></italic> sp. nov. dorsal habitus <bold>A</bold> male, ARA-2018-143 (holotype) <bold>B</bold> female, ARA-2018-138 (allotype). Scale bar: 10 mm.</p></caption><graphic xmlns:xlink="http://www.w3.org/1999/xlink" xlink:href="zookeys-1189-203_article-115850__-g002.jpg" position="float" orientation="portrait" xlink:type="simple" id="oo_968003.jpg"><uri content-type="original_file" xlink:type="simple">https://binary.pensoft.net/fig/968003</uri></graphic></fig><p><bold><italic>Palp</italic></bold> (Fig. <xref ref-type="fig" rid="F3">3A–D</xref>): tibial apophysis short, truncate, carrying four black tapering megaspines; cumulus distinctly elevated, bearing long black bristles; paracymbium long, narrow, dark patch with spicules partially isolated by a pale band; subtegulum with moderated apophysis, not enlarged at the tip; contrategulum without apophysis, distal edge of contrategulum arched, leading to conical apex; tegulum kidney-shaped, wider than long, proximal margin convex with finely dentate edge, distal margin slightly concave with round and pronounced apophysis; pigmental bridge between contrategulum and tegulum indistinct; paraembolic plate indistinct, not projecting into a scale-like plate, sclerotized part of the embolus with two longitudinal ridges reaching to the tip.</p><fig id="F3" position="float" orientation="portrait"><object-id xmlns:xlink="http://www.w3.org/1999/xlink" content-type="doi" xlink:type="simple">10.3897/zookeys.1189.115850.figure3</object-id><object-id xmlns:xlink="http://www.w3.org/1999/xlink" content-type="zenodo_dep_id" xlink:type="simple">10527524</object-id><object-id xmlns:xlink="http://www.w3.org/1999/xlink" content-type="arpha" xlink:type="simple">24CD76C3-FB3D-5867-AAC6-1AAA196F97D5</object-id><label>Figure 3.</label><caption><p><italic><tp:taxon-name><tp:taxon-name-part taxon-name-part-type="genus" reg="Liphistius">Liphistius</tp:taxon-name-part><tp:taxon-name-part taxon-name-part-type="species" reg="dawei">dawei</tp:taxon-name-part></tp:taxon-name></italic> sp. nov. male palp and vulva plate <bold>A–D</bold> ARA-2018-143 (holotype) palp <bold>A</bold> prolateral view <bold>B</bold> ventral view <bold>C</bold> retrolateral view <bold>D</bold> distal view <bold>E, F</bold> ARA-2018-138 (allotype) vulva plate <bold>E</bold> ventral view <bold>F</bold> dorsal view. Abbreviations: CDO = central dorsal opening; CT = contrategulum; Cu = cumulus; de = distal edge of the contrategulum; Em = embolus; GA = genital atrium; mm = millimeter; PC = paracymbium; PeP = paraembolic plate; PP = poreplate; PS = posterior stalk; RC = receptacular cluster; ST = subtegulum; T = tegulum; TiA = tibial apophysis. Scale bar: 1 mm.</p></caption><graphic xmlns:xlink="http://www.w3.org/1999/xlink" xlink:href="zookeys-1189-203_article-115850__-g003.jpg" position="float" orientation="portrait" xlink:type="simple" id="oo_968004.jpg"><uri content-type="original_file" xlink:type="simple">https://binary.pensoft.net/fig/968004</uri></graphic></fig><p><bold><italic>Measurements</italic></bold>: Total length 20.15; carapace 9.75 long, 9.10 wide; opisthosoma 9.36 long, 7.28 wide; ocular tubercle 1.30 long, 1.56 wide; palpal coxa 3.12 long, 1.82 wide; labium 1.04 long, 1.82 wide; sternum 4.55 long, 2.73 wide (1.43 on ventral surface); palp 16.90 long (5.59 + 3.38 + 5.33 + – + 2.60); leg I 28.21 long (8.58 + 4.16 + 5.85 + 7.02 + 2.60); leg II 30.42 long (8.97 + 4.03 + 6.50 + 7.93 + 2.93); leg III 32.04 long (8.58 + 4.16 + 6.50 + 7.93 + 2.93); leg IV 39.91 long (10.7 + 4.29 + 8.19 + 12.48 + 4.68).</p><p><bold>Female</bold> (Allotype: ARA-2018-138; Fig. <xref ref-type="fig" rid="F2">2B</xref>). <bold><italic>Coloration (in alcohol)</italic></bold>: carapace uniformly brown, bearing short black setae on the cephalic region and coxal elevations; abdominal tergites brown, darker in the area with short black setae; membranous part of the opisthosoma cream colored with thin layer of smear black marking; chelicerae bicolor, orange on proximal part and brown on distal part; palp and legs brown, without distinct annulations.</p><p><bold><italic>Vulva</italic></bold> (Fig. <xref ref-type="fig" rid="F3">3E, F</xref>): vulva plate hexagonal, genital atrium with folded lateral margins, carrying lateral hairs; posterior stalk axe-blade shaped, constricted at the based, posterior margin convex; pore plate rectangular and wider than long, lateral margin thickened and projecting into a lips, more distinct on anterior portion, posterior corner slightly projecting, anterior margin thickened and projecting into a lip, slightly arched; receptacular cluster racemose, longer than wide; central dorsal opening wide longer than wide.</p><p><bold><italic>Measurements</italic></bold>: Total length 27.43; carapace 12.87 long, 12.09 wide; opisthosoma 14.04 long, 11.44 wide; ocular tubercle 1.69 long, 1.95 wide; palpal coxa 4.42 long, 2.47 wide; labium 1.82 long, 3.12 wide; sternum 6.24 long, 3.51 wide (2.08 on ventral surface); palp 22.23 long (8.06 + 4.16 + 5.07 + – + 4.94); leg I 28.47 long (9.75 + 4.94 + 5.98 + 5.46 + 2.34); leg II 29.51 long (9.62 + 5.07 + 5.98 + 5.72 + 3.12); leg III 30.42 long (8.97 + 5.33 + 5.85 + 7.28 + 2.99); leg IV 41.34 long (11.44 + 5.46 + 7.80 + 12.09 + 4.55).</p></tp:treatment-sec><tp:treatment-sec sec-type="etymology" id="SECID0EPWAE"><title>Etymology.</title><p>The specific epithet <italic>dawei</italic> refers to the type locality of the new species in Dawei State, Myanmar.</p></tp:treatment-sec><tp:treatment-sec sec-type="distribution" id="SECID0EXWAE"><title>Distribution.</title><p>Known only from the type locality.</p></tp:treatment-sec><tp:treatment-sec sec-type="comments" id="SECID0E3WAE"><title>Comment.</title><p>The new species was mentioned as <italic><tp:taxon-name><tp:taxon-name-part taxon-name-part-type="genus" reg="Liphistius">Liphistius</tp:taxon-name-part></tp:taxon-name></italic> sp. DW in <xref ref-type="bibr" rid="B12">Sivayyapram et al. (2023)</xref>.</p></tp:treatment-sec><ref-list><ref id="B1"><mixed-citation xmlns:xlink="http://www.w3.org/1999/xlink" xlink:type="simple"><person-group><name name-style="western"><surname>Ono</surname><given-names>H</given-names></name></person-group> (<year>1988</year>) <article-title>Liphistiid spiders (<tp:taxon-name><tp:taxon-name-part taxon-name-part-type="order">Araneae</tp:taxon-name-part></tp:taxon-name>, <tp:taxon-name><tp:taxon-name-part taxon-name-part-type="suborder">Mesothelae</tp:taxon-name-part></tp:taxon-name>) of northwest Thailand.</article-title><source>Bulletin of the National Science Museum: Series A : Zoology</source><volume>14</volume>(<issue>1</issue>): <fpage>35</fpage>–<lpage>41</lpage>.</mixed-citation></ref><ref id="B4"><mixed-citation xmlns:xlink="http://www.w3.org/1999/xlink" xlink:type="simple"><person-group><name name-style="western"><surname>Schwendinger</surname><given-names>PJ</given-names></name></person-group> (<year>1990</year>) <article-title>On the spider genus <italic><tp:taxon-name><tp:taxon-name-part taxon-name-part-type="genus">Liphistius</tp:taxon-name-part></tp:taxon-name></italic> (<tp:taxon-name><tp:taxon-name-part taxon-name-part-type="order">Araneae</tp:taxon-name-part></tp:taxon-name>: <tp:taxon-name><tp:taxon-name-part taxon-name-part-type="suborder">Mesothelae</tp:taxon-name-part></tp:taxon-name>) in Thailand and Burma.</article-title><source>Zoologica Scripta</source><volume>19</volume>(<issue>3</issue>): <fpage>331</fpage>–<lpage>351</lpage>. <ext-link xlink:href="10.1111/j.1463-6409.1990.tb00262.x" ext-link-type="doi" xlink:type="simple">https://doi.org/10.1111/j.1463-6409.1990.tb00262.x</ext-link></mixed-citation></ref><ref id="B18"><mixed-citation xmlns:xlink="http://www.w3.org/1999/xlink" xlink:type="simple"><person-group><name name-style="western"><surname>Zhan</surname><given-names>Y</given-names></name><name name-style="western"><surname>Sivayyapram</surname><given-names>V</given-names></name><name name-style="western"><surname>Liu</surname><given-names>F</given-names></name><name name-style="western"><surname>Li</surname><given-names>D</given-names></name><name name-style="western"><surname>Xu</surname><given-names>X</given-names></name></person-group> (<year>2022</year>) <article-title>Three new species of the spider genus <italic><tp:taxon-name><tp:taxon-name-part taxon-name-part-type="genus">Liphistius</tp:taxon-name-part></tp:taxon-name></italic> (<tp:taxon-name><tp:taxon-name-part taxon-name-part-type="order">Araneae</tp:taxon-name-part></tp:taxon-name>, <tp:taxon-name><tp:taxon-name-part taxon-name-part-type="suborder">Mesothelae</tp:taxon-name-part></tp:taxon-name>, <tp:taxon-name><tp:taxon-name-part taxon-name-part-type="family">Liphistiidae</tp:taxon-name-part></tp:taxon-name>) from Thailand.</article-title><source>ZooKeys</source><volume>1104</volume>: <fpage>115</fpage>–<lpage>128</lpage>. <ext-link xlink:href="10.3897/zookeys.1104.83264" ext-link-type="doi" xlink:type="simple">https://doi.org/10.3897/zookeys.1104.83264</ext-link></mixed-citation></ref><ref id="B12"><mixed-citation xmlns:xlink="http://www.w3.org/1999/xlink" xlink:type="simple"><person-group><name name-style="western"><surname>Sivayyapram</surname><given-names>V</given-names></name><name name-style="western"><surname>Kunsete</surname><given-names>C</given-names></name><name name-style="western"><surname>Xu</surname><given-names>X</given-names></name><name name-style="western"><surname>Smith</surname><given-names>DR</given-names></name><name name-style="western"><surname>Traiyasut</surname><given-names>P</given-names></name><name name-style="western"><surname>Deowanish</surname><given-names>S</given-names></name><name name-style="western"><surname>Li</surname><given-names>D</given-names></name><name name-style="western"><surname>Warrit</surname><given-names>N</given-names></name></person-group> (<year>2023</year>) Molecular phylogeny, biogeography, and species delimitation of segmented spider genus <italic><tp:taxon-name><tp:taxon-name-part taxon-name-part-type="genus">Liphistius</tp:taxon-name-part></tp:taxon-name></italic> (<tp:taxon-name><tp:taxon-name-part taxon-name-part-type="order">Araneae</tp:taxon-name-part></tp:taxon-name>: <tp:taxon-name><tp:taxon-name-part taxon-name-part-type="family">Liphistiidae</tp:taxon-name-part></tp:taxon-name>) in Thailand. Zoological Journal of the Linnean Society, zlad149. <ext-link xlink:href="10.1093/zoolinnean/zlad149" ext-link-type="doi" xlink:type="simple">https://doi.org/10.1093/zoolinnean/zlad149</ext-link></mixed-citation></ref></ref-list></tp:taxon-treatment>
