# Supplementary material for: ﻿Seven new species of the segmented spider genus Liphistius (Mesothelae, Liphistiidae) in Thailand and Myanmar
Source: Zookeys. 2024 Jan 16;1189:203–29. doi: 10.3897/zookeys.1189.115850 (PMC10836218; doi:10.3897/zookeys.1189.115850)
Supplement: XML Treatment for Liphistius choosaki [file zookeys.1189.115850-treatment3.xml]

<!DOCTYPE tp:taxon-treatment
  PUBLIC "-//TaxonX//DTD Taxonomic Treatment Publishing DTD v0 20100105//EN" "tax-treatment-NSO.dtd">
<tp:taxon-treatment xmlns:tp="http://www.plazi.org/taxpub"><tp:treatment-meta><kwd-group><label>Taxon classification</label><kwd>
                <named-content content-type="kingdom">Animalia</named-content>
              </kwd><kwd>
                <named-content content-type="order">Araneae</named-content>
              </kwd><kwd>
                <named-content content-type="family">Liphistiidae</named-content>
              </kwd></kwd-group><mixed-citation publication-type="journal"><person-group><name><surname>Sivayyapram</surname><given-names>Varat</given-names></name><name><surname>Kunsete</surname><given-names>Chawakorn</given-names></name><name><surname>Xu</surname><given-names>Xin</given-names></name><name><surname>Smith</surname><given-names>Deborah R.</given-names></name><name><surname>Traiyasut</surname><given-names>Prapun</given-names></name><name><surname>Deowanish</surname><given-names>Sureerat</given-names></name><name><surname>Aung</surname><given-names>Mu Mu</given-names></name><name><surname>Ono</surname><given-names>Hirotsugu</given-names></name><name><surname>Li</surname><given-names>Daiqin</given-names></name><name><surname>Warrit</surname><given-names>Natapot</given-names></name></person-group><article-title>﻿Seven new species of the segmented spider genus <italic><tp:taxon-name><tp:taxon-name-part taxon-name-part-type="genus" reg="Liphistius">Liphistius</tp:taxon-name-part></tp:taxon-name></italic> (<tp:taxon-name><tp:taxon-name-part taxon-name-part-type="suborder">Mesothelae</tp:taxon-name-part></tp:taxon-name>, <tp:taxon-name><tp:taxon-name-part taxon-name-part-type="family">Liphistiidae</tp:taxon-name-part></tp:taxon-name>) in Thailand and Myanmar</article-title><source>Zookeys</source><day>16</day><month>01</month><year>2024</year><volume>1189</volume><fpage>203</fpage><lpage>229</lpage><pub-id pub-id-type="doi">10.3897/zookeys.1189.115850</pub-id></mixed-citation></tp:treatment-meta><tp:nomenclature><label>﻿</label><tp:taxon-name>
              <object-id xmlns:xlink="http://www.w3.org/1999/xlink" content-type="arpha" xlink:type="simple">3E9526E8-9913-578A-A058-70431C379398</object-id>
              <tp:taxon-name-part taxon-name-part-type="genus" reg="Liphistius">Liphistius</tp:taxon-name-part>
              <tp:taxon-name-part taxon-name-part-type="species" reg="choosaki">choosaki</tp:taxon-name-part>
              <object-id xmlns:xlink="http://www.w3.org/1999/xlink" content-type="zoobank" xlink:type="simple">https://zoobank.org/B14F4BAB-5156-479D-93E0-5CDE9F8C2A50</object-id>
            </tp:taxon-name><tp:taxon-authority>Sivayyapram &amp; Warrit</tp:taxon-authority><tp:taxon-status xmlns:xlink="http://www.w3.org/1999/xlink" xlink:type="simple">sp. nov.</tp:taxon-status><xref ref-type="fig" rid="F1">Figs 1</xref><xref ref-type="fig" rid="F4">, 4</xref></tp:nomenclature><tp:treatment-sec sec-type="type material" id="SECID0E6YAE"><title>Type material.</title><p><bold><italic>Holotype</italic></bold>: Thailand • 1♀; Phrae, Wang Chin District, Mae Koeng; alt. 265 m; 5 October 2019; N. Warrit, V. Sivayyapram, C. Kunsete, N. Chatthanabun, P. Traiyasut leg.; ARA-2019-057. <bold><italic>Paratype</italic></bold>: Thailand • 1♀; same data as for the holotype; ARA-2019-056.</p></tp:treatment-sec><tp:treatment-sec sec-type="material" id="SECID0ENZAE"><title>Other materials.</title><p>Thailand • 3 juveniles; same data as for the holotype; ARA-2019-059, ARA-2019-061, ARA-2019-062.</p></tp:treatment-sec><tp:treatment-sec sec-type="diagnosis" id="SECID0ESZAE"><title>Diagnosis.</title><p><italic><tp:taxon-name><tp:taxon-name-part taxon-name-part-type="genus" reg="Liphistius">Liphistius</tp:taxon-name-part><tp:taxon-name-part taxon-name-part-type="species" reg="choosaki">choosaki</tp:taxon-name-part></tp:taxon-name></italic> sp. nov. is similar to <italic><tp:taxon-name><tp:taxon-name-part taxon-name-part-type="genus" reg="Liphistius">L.</tp:taxon-name-part><tp:taxon-name-part taxon-name-part-type="species" reg="dawei">dawei</tp:taxon-name-part></tp:taxon-name></italic> sp. nov., <italic><tp:taxon-name><tp:taxon-name-part taxon-name-part-type="genus" reg="Liphistius">L.</tp:taxon-name-part><tp:taxon-name-part taxon-name-part-type="species" reg="inthanon">inthanon</tp:taxon-name-part></tp:taxon-name></italic>, and <italic><tp:taxon-name><tp:taxon-name-part taxon-name-part-type="genus" reg="Liphistius">L.</tp:taxon-name-part><tp:taxon-name-part taxon-name-part-type="species" reg="yamasakii">yamasakii</tp:taxon-name-part></tp:taxon-name></italic> in its uniformly dark coloration. The female of <italic><tp:taxon-name><tp:taxon-name-part taxon-name-part-type="genus" reg="Liphistius">L.</tp:taxon-name-part><tp:taxon-name-part taxon-name-part-type="species" reg="choosaki">choosaki</tp:taxon-name-part></tp:taxon-name></italic> sp. nov. can be distinguished from those of <italic><tp:taxon-name><tp:taxon-name-part taxon-name-part-type="genus" reg="Liphistius">L.</tp:taxon-name-part><tp:taxon-name-part taxon-name-part-type="species" reg="dawei">dawei</tp:taxon-name-part></tp:taxon-name></italic>, <italic><tp:taxon-name><tp:taxon-name-part taxon-name-part-type="genus" reg="Liphistius">L.</tp:taxon-name-part><tp:taxon-name-part taxon-name-part-type="species" reg="inthanon">inthanon</tp:taxon-name-part></tp:taxon-name></italic>, and <italic><tp:taxon-name><tp:taxon-name-part taxon-name-part-type="genus" reg="Liphistius">L.</tp:taxon-name-part><tp:taxon-name-part taxon-name-part-type="species" reg="yamasakii">yamasakii</tp:taxon-name-part></tp:taxon-name></italic> by the characters of vulva: pore plate distinctly wider than long with almost straight anterior margin; and by its larger body size.</p></tp:treatment-sec><tp:treatment-sec sec-type="description" id="SECID0EQ3AE"><title>Description.</title><p><bold>Male.</bold> Unknown.</p><p><bold>Female</bold> (Holotype: ARA-2019-057; Fig. <xref ref-type="fig" rid="F4">4A</xref>). <bold><italic>Coloration (in alcohol)</italic></bold>: carapace uniformly brown; abdominal tergites dark brown; membranous part of the opisthosoma cream color with thin mottled black marking; chelicerae bicolor, orange on proximal part and dark brown on distal part; palp and legs brown, without distinct annulations.</p><fig id="F4" position="float" orientation="portrait"><object-id xmlns:xlink="http://www.w3.org/1999/xlink" content-type="doi" xlink:type="simple">10.3897/zookeys.1189.115850.figure4</object-id><object-id xmlns:xlink="http://www.w3.org/1999/xlink" content-type="zenodo_dep_id" xlink:type="simple">10527526</object-id><object-id xmlns:xlink="http://www.w3.org/1999/xlink" content-type="arpha" xlink:type="simple">76D45765-8B5F-5086-995F-9DAEE4D2184A</object-id><label>Figure 4.</label><caption><p><italic><tp:taxon-name><tp:taxon-name-part taxon-name-part-type="genus" reg="Liphistius">Liphistius</tp:taxon-name-part><tp:taxon-name-part taxon-name-part-type="species" reg="choosaki">choosaki</tp:taxon-name-part></tp:taxon-name></italic> sp. nov. female, ARA-2019-057 (holotype) <bold>A</bold> dorsal view <bold>B, C</bold> vulva plate <bold>B</bold> ventral view <bold>C</bold> dorsal view. Abbreviations: CDO = central dorsal opening; GA = genital atrium; mm = millimeter; PP = poreplate; PS = posterior stalk; RC = receptacular cluster. Scale bars: 10 mm (<bold>A</bold>); 1 mm (<bold>B, C</bold>).</p></caption><graphic xmlns:xlink="http://www.w3.org/1999/xlink" xlink:href="zookeys-1189-203_article-115850__-g004.jpg" position="float" orientation="portrait" xlink:type="simple" id="oo_968005.jpg"><uri content-type="original_file" xlink:type="simple">https://binary.pensoft.net/fig/968005</uri></graphic></fig><p><bold><italic>Vulva</italic></bold> (Fig. <xref ref-type="fig" rid="F4">4B, C</xref>): vulva plate hexagonal, genital atrium with folded lateral margins, carrying lateral hairs; posterior stalk very wide, M-shaped posterior margin; pore plate rectangular, wider than long, lateral margin convex, anterior margin almost straight, all margins thickened and projected into a lip; receptacular cluster racemose, longer than wide; central dorsal opening wide longer than wide.</p><p><bold><italic>Measurements</italic></bold>: Total length 36.40; carapace 18.33 long, 16.38 wide; opisthosoma 17.94 long, 15.34 wide; ocular tubercle 1.82 long, 1.95 wide; palpal coxa 5.46 long, 3.25 wide; labium 2.08 long, 4.29 wide; sternum 9.75 long, 3.90 wide (1.95 on ventral surface); palp 29.12 long (10.66 + 5.59 + 7.02 + – + 5.85); leg I 34.71 long (12.48 + 6.50 + 7.15 + 6.24 + 2.34); leg II 36.40 long (11.96 + 5.85 + 7.41 +7.54 +3.64); leg III 40.82 long (12.74 + 6.89 + 7.67 + 9.49 + 4.03); leg IV 53.69 long (15.21 + 7.41 + 10.79 + 14.95 + 5.33).</p></tp:treatment-sec><tp:treatment-sec sec-type="etymology" id="SECID0EZ5AE"><title>Etymology.</title><p>The specific epithet <italic>choosaki</italic> honors the late Mr. Choosak Pungrusmee, father to Mr. Sarawut Pungrusmee and dedicated philanthropist to the study of biodiversity in our research laboratory.</p></tp:treatment-sec><tp:treatment-sec sec-type="distribution" id="SECID0EB6AE"><title>Distribution.</title><p>Known only from the type locality.</p></tp:treatment-sec><tp:treatment-sec sec-type="comments" id="SECID0EG6AE"><title>Comment.</title><p>This new species name was mentioned as <italic><tp:taxon-name><tp:taxon-name-part taxon-name-part-type="genus" reg="Liphistius">Liphistius</tp:taxon-name-part></tp:taxon-name></italic> sp. WKS in <xref ref-type="bibr" rid="B12">Sivayyapram et al. (2023)</xref>.</p></tp:treatment-sec><tp:treatment-sec><!--Section generated to contain objects referenced in tp:taxon-treatment.--><fig id="F1" position="float" orientation="portrait"><object-id xmlns:xlink="http://www.w3.org/1999/xlink" content-type="doi" xlink:type="simple">10.3897/zookeys.1189.115850.figure1</object-id><object-id xmlns:xlink="http://www.w3.org/1999/xlink" content-type="zenodo_dep_id" xlink:type="simple">10527508</object-id><object-id xmlns:xlink="http://www.w3.org/1999/xlink" content-type="arpha" xlink:type="simple">E61105E0-6FA6-5DFF-B611-3D1DCBC57522</object-id><label>Figure 1.</label><caption><p>Map showing the localities of the new <italic><tp:taxon-name><tp:taxon-name-part taxon-name-part-type="genus" reg="Liphistius">Liphistius</tp:taxon-name-part></tp:taxon-name></italic> species described.</p></caption><graphic xmlns:xlink="http://www.w3.org/1999/xlink" xlink:href="zookeys-1189-203_article-115850__-g001.jpg" position="float" orientation="portrait" xlink:type="simple" id="oo_968002.jpg"><uri content-type="original_file" xlink:type="simple">https://binary.pensoft.net/fig/968002</uri></graphic></fig></tp:treatment-sec><ref-list><ref id="B12"><mixed-citation xmlns:xlink="http://www.w3.org/1999/xlink" xlink:type="simple"><person-group><name name-style="western"><surname>Sivayyapram</surname><given-names>V</given-names></name><name name-style="western"><surname>Kunsete</surname><given-names>C</given-names></name><name name-style="western"><surname>Xu</surname><given-names>X</given-names></name><name name-style="western"><surname>Smith</surname><given-names>DR</given-names></name><name name-style="western"><surname>Traiyasut</surname><given-names>P</given-names></name><name name-style="western"><surname>Deowanish</surname><given-names>S</given-names></name><name name-style="western"><surname>Li</surname><given-names>D</given-names></name><name name-style="western"><surname>Warrit</surname><given-names>N</given-names></name></person-group> (<year>2023</year>) Molecular phylogeny, biogeography, and species delimitation of segmented spider genus <italic><tp:taxon-name><tp:taxon-name-part taxon-name-part-type="genus">Liphistius</tp:taxon-name-part></tp:taxon-name></italic> (<tp:taxon-name><tp:taxon-name-part taxon-name-part-type="order">Araneae</tp:taxon-name-part></tp:taxon-name>: <tp:taxon-name><tp:taxon-name-part taxon-name-part-type="family">Liphistiidae</tp:taxon-name-part></tp:taxon-name>) in Thailand. Zoological Journal of the Linnean Society, zlad149. <ext-link xlink:href="10.1093/zoolinnean/zlad149" ext-link-type="doi" xlink:type="simple">https://doi.org/10.1093/zoolinnean/zlad149</ext-link></mixed-citation></ref></ref-list></tp:taxon-treatment>
