# Supplementary material for: ﻿Seven new species of the segmented spider genus Liphistius (Mesothelae, Liphistiidae) in Thailand and Myanmar
Source: Zookeys. 2024 Jan 16;1189:203–29. doi: 10.3897/zookeys.1189.115850 (PMC10836218; doi:10.3897/zookeys.1189.115850)
Supplement: XML Treatment for Liphistius lansak [file zookeys.1189.115850-treatment4.xml]

<!DOCTYPE tp:taxon-treatment
  PUBLIC "-//TaxonX//DTD Taxonomic Treatment Publishing DTD v0 20100105//EN" "tax-treatment-NSO.dtd">
<tp:taxon-treatment xmlns:tp="http://www.plazi.org/taxpub"><tp:treatment-meta><kwd-group><label>Taxon classification</label><kwd>
                <named-content content-type="kingdom">Animalia</named-content>
              </kwd><kwd>
                <named-content content-type="order">Araneae</named-content>
              </kwd><kwd>
                <named-content content-type="family">Liphistiidae</named-content>
              </kwd></kwd-group><mixed-citation publication-type="journal"><person-group><name><surname>Sivayyapram</surname><given-names>Varat</given-names></name><name><surname>Kunsete</surname><given-names>Chawakorn</given-names></name><name><surname>Xu</surname><given-names>Xin</given-names></name><name><surname>Smith</surname><given-names>Deborah R.</given-names></name><name><surname>Traiyasut</surname><given-names>Prapun</given-names></name><name><surname>Deowanish</surname><given-names>Sureerat</given-names></name><name><surname>Aung</surname><given-names>Mu Mu</given-names></name><name><surname>Ono</surname><given-names>Hirotsugu</given-names></name><name><surname>Li</surname><given-names>Daiqin</given-names></name><name><surname>Warrit</surname><given-names>Natapot</given-names></name></person-group><article-title>﻿Seven new species of the segmented spider genus <italic><tp:taxon-name><tp:taxon-name-part taxon-name-part-type="genus" reg="Liphistius">Liphistius</tp:taxon-name-part></tp:taxon-name></italic> (<tp:taxon-name><tp:taxon-name-part taxon-name-part-type="suborder">Mesothelae</tp:taxon-name-part></tp:taxon-name>, <tp:taxon-name><tp:taxon-name-part taxon-name-part-type="family">Liphistiidae</tp:taxon-name-part></tp:taxon-name>) in Thailand and Myanmar</article-title><source>Zookeys</source><day>16</day><month>01</month><year>2024</year><volume>1189</volume><fpage>203</fpage><lpage>229</lpage><pub-id pub-id-type="doi">10.3897/zookeys.1189.115850</pub-id></mixed-citation></tp:treatment-meta><tp:nomenclature><label>﻿</label><tp:taxon-name>
              <object-id xmlns:xlink="http://www.w3.org/1999/xlink" content-type="arpha" xlink:type="simple">2238C539-3A36-5121-9CEB-CA60115E69AC</object-id>
              <tp:taxon-name-part taxon-name-part-type="genus" reg="Liphistius">Liphistius</tp:taxon-name-part>
              <tp:taxon-name-part taxon-name-part-type="species" reg="lansak">lansak</tp:taxon-name-part>
              <object-id xmlns:xlink="http://www.w3.org/1999/xlink" content-type="zoobank" xlink:type="simple">http://zoobank.org/49787452-9ACB-4BB4-AD78-006CE5A02D25</object-id>
            </tp:taxon-name><tp:taxon-authority>Sivayyapram &amp; Warrit</tp:taxon-authority><tp:taxon-status xmlns:xlink="http://www.w3.org/1999/xlink" xlink:type="simple">sp. nov.</tp:taxon-status><xref ref-type="fig" rid="F1">Figs 1</xref><xref ref-type="fig" rid="F5">, 5</xref></tp:nomenclature><tp:treatment-sec sec-type="type material" id="SECID0EKBAG"><title>Type material.</title><p><bold><italic>Holotype</italic></bold>: Thailand • 1♀; Uthai Thani, Lan Sak District, Rabam; alt. 200 m; 29 October 2020; V. Sivayyapram leg.; ARA-2021-067. <bold><italic>Paratype</italic></bold>: Thailand • 1♀, same data as for the holotype; ARA-2021-068.</p></tp:treatment-sec><tp:treatment-sec sec-type="diagnosis" id="SECID0EYBAG"><title>Diagnosis.</title><p><italic><tp:taxon-name><tp:taxon-name-part taxon-name-part-type="genus" reg="Liphistius">Liphistius</tp:taxon-name-part><tp:taxon-name-part taxon-name-part-type="species" reg="lansak">lansak</tp:taxon-name-part></tp:taxon-name></italic> sp. nov. is a small <italic><tp:taxon-name><tp:taxon-name-part taxon-name-part-type="genus" reg="Liphistius">Liphistius</tp:taxon-name-part></tp:taxon-name></italic> species recognized by the unique vulva: pore plate with receptacular cluster flanked by a pair of large vesicles.</p></tp:treatment-sec><tp:treatment-sec sec-type="description" id="SECID0EQCAG"><title>Description.</title><p><bold>Male.</bold> Unknown.</p><p><bold>Female</bold> (Holotype: ARA-2021-067; Fig. <xref ref-type="fig" rid="F5">5A, B</xref>). <bold><italic>Coloration (in alcohol)</italic></bold>: carapace pale brown with black marking on the cephalic region and the margin of the thoracic region; abdominal tergites pale brown, with black marking on the anterior and lateral margins of each plate; membranous part of the opisthosoma cream colored with thin mottled black marking; chelicerae dark brown, with black marking, except on the proximal part; palp and legs pale brown, with black annulations on the proximal and distal part of each joint (Fig. <xref ref-type="fig" rid="F5">5B</xref>).</p><fig id="F5" position="float" orientation="portrait"><object-id xmlns:xlink="http://www.w3.org/1999/xlink" content-type="doi" xlink:type="simple">10.3897/zookeys.1189.115850.figure5</object-id><object-id xmlns:xlink="http://www.w3.org/1999/xlink" content-type="zenodo_dep_id" xlink:type="simple">10527529</object-id><object-id xmlns:xlink="http://www.w3.org/1999/xlink" content-type="arpha" xlink:type="simple">7DB81EF3-DCDB-57B3-9673-0FBA69011BB5</object-id><label>Figure 5.</label><caption><p><italic><tp:taxon-name><tp:taxon-name-part taxon-name-part-type="genus" reg="Liphistius">Liphistius</tp:taxon-name-part><tp:taxon-name-part taxon-name-part-type="species" reg="lansak">lansak</tp:taxon-name-part></tp:taxon-name></italic> sp. nov. <bold>A, B</bold> female, ARA-2021-068 (holotype) <bold>A</bold> dorsal view <bold>B</bold> lateral view <bold>C, D</bold> vulva plate <bold>C</bold> ventral view <bold>D</bold> dorsal view. Abbreviations: CDO = central dorsal opening; GA = genital atrium; mm = millimeter; PP = poreplate; PS = posterior stalk; RC = receptacular cluster. Scale bars: 10 mm (<bold>A, B</bold>); 1 mm (<bold>C, D</bold>).</p></caption><graphic xmlns:xlink="http://www.w3.org/1999/xlink" xlink:href="zookeys-1189-203_article-115850__-g005.jpg" position="float" orientation="portrait" xlink:type="simple" id="oo_968006.jpg"><uri content-type="original_file" xlink:type="simple">https://binary.pensoft.net/fig/968006</uri></graphic></fig><p><bold><italic>Vulva</italic></bold> (Fig. <xref ref-type="fig" rid="F5">5C, D</xref>): vulva plate hexagonal, wider than long, genital atrium without lateral hair; posterior stalk short but wide, posterior margin W-shaped; pore plate rectangular, wider than long, lateral margin not projected into a lip, anterior margin invaginated, thickened and projected into a lip; receptacular cluster racemose, as long as wide, flanked by a pair of large vesicles; central dorsal opening round and wide.</p><p><bold><italic>Measurements</italic></bold>: Total length 14.17; carapace 5.98 long, 5.46 wide; opisthosoma 8.19 long, 6.89 wide; ocular tubercle 0.91 long, 1.04 wide; palpal coxa 2.21 long, 1.17 wide; labium 0.78 long, 1.82 wide; sternum 3.12 long, 1.95 wide (1.30 on ventral surface); palp 10.79 long (3.77 + 1.95 + 2.47 + – + 2.60); leg I 14.04 long (4.55 + 2.08 + 2.86 + 2.99 + 1.56); leg II 15.08 long (4.81 + 2.21 + 2.99 + 3.38 + 1.56); leg III 17.16 long (4.68 + 2.47 + 3.25 + 4.03 + 2.73); leg IV 20.94 long (5.33 + 2.47 + 4.03 + 5.98 + 3.13).</p></tp:treatment-sec><tp:treatment-sec sec-type="etymology" id="SECID0EBFAG"><title>Etymology.</title><p>The specific epithet <italic>lansak</italic> refers to Lan Sak District, the type locality of the new species in Uthai Thani, Thailand.</p></tp:treatment-sec><tp:treatment-sec sec-type="distribution" id="SECID0EJFAG"><title>Distribution.</title><p>Known only from the type locality.</p></tp:treatment-sec><tp:treatment-sec sec-type="comments" id="SECID0EOFAG"><title>Comment.</title><p>This new species name was mentioned as <italic><tp:taxon-name><tp:taxon-name-part taxon-name-part-type="genus" reg="Liphistius">Liphistius</tp:taxon-name-part></tp:taxon-name></italic> sp. HKK in <xref ref-type="bibr" rid="B12">Sivayyapram et al. (2023)</xref>.</p></tp:treatment-sec><tp:treatment-sec><!--Section generated to contain objects referenced in tp:taxon-treatment.--><fig id="F1" position="float" orientation="portrait"><object-id xmlns:xlink="http://www.w3.org/1999/xlink" content-type="doi" xlink:type="simple">10.3897/zookeys.1189.115850.figure1</object-id><object-id xmlns:xlink="http://www.w3.org/1999/xlink" content-type="zenodo_dep_id" xlink:type="simple">10527508</object-id><object-id xmlns:xlink="http://www.w3.org/1999/xlink" content-type="arpha" xlink:type="simple">E61105E0-6FA6-5DFF-B611-3D1DCBC57522</object-id><label>Figure 1.</label><caption><p>Map showing the localities of the new <italic><tp:taxon-name><tp:taxon-name-part taxon-name-part-type="genus" reg="Liphistius">Liphistius</tp:taxon-name-part></tp:taxon-name></italic> species described.</p></caption><graphic xmlns:xlink="http://www.w3.org/1999/xlink" xlink:href="zookeys-1189-203_article-115850__-g001.jpg" position="float" orientation="portrait" xlink:type="simple" id="oo_968002.jpg"><uri content-type="original_file" xlink:type="simple">https://binary.pensoft.net/fig/968002</uri></graphic></fig></tp:treatment-sec><ref-list><ref id="B12"><mixed-citation xmlns:xlink="http://www.w3.org/1999/xlink" xlink:type="simple"><person-group><name name-style="western"><surname>Sivayyapram</surname><given-names>V</given-names></name><name name-style="western"><surname>Kunsete</surname><given-names>C</given-names></name><name name-style="western"><surname>Xu</surname><given-names>X</given-names></name><name name-style="western"><surname>Smith</surname><given-names>DR</given-names></name><name name-style="western"><surname>Traiyasut</surname><given-names>P</given-names></name><name name-style="western"><surname>Deowanish</surname><given-names>S</given-names></name><name name-style="western"><surname>Li</surname><given-names>D</given-names></name><name name-style="western"><surname>Warrit</surname><given-names>N</given-names></name></person-group> (<year>2023</year>) Molecular phylogeny, biogeography, and species delimitation of segmented spider genus <italic><tp:taxon-name><tp:taxon-name-part taxon-name-part-type="genus">Liphistius</tp:taxon-name-part></tp:taxon-name></italic> (<tp:taxon-name><tp:taxon-name-part taxon-name-part-type="order">Araneae</tp:taxon-name-part></tp:taxon-name>: <tp:taxon-name><tp:taxon-name-part taxon-name-part-type="family">Liphistiidae</tp:taxon-name-part></tp:taxon-name>) in Thailand. Zoological Journal of the Linnean Society, zlad149. <ext-link xlink:href="10.1093/zoolinnean/zlad149" ext-link-type="doi" xlink:type="simple">https://doi.org/10.1093/zoolinnean/zlad149</ext-link></mixed-citation></ref></ref-list></tp:taxon-treatment>
