# Supplementary material for: ﻿Seven new species of the segmented spider genus Liphistius (Mesothelae, Liphistiidae) in Thailand and Myanmar
Source: Zookeys. 2024 Jan 16;1189:203–29. doi: 10.3897/zookeys.1189.115850 (PMC10836218; doi:10.3897/zookeys.1189.115850)
Supplement: XML Treatment for Liphistius kaengkhoi [file zookeys.1189.115850-treatment5.xml]

<!DOCTYPE tp:taxon-treatment
  PUBLIC "-//TaxonX//DTD Taxonomic Treatment Publishing DTD v0 20100105//EN" "tax-treatment-NSO.dtd">
<tp:taxon-treatment xmlns:tp="http://www.plazi.org/taxpub"><tp:treatment-meta><kwd-group><label>Taxon classification</label><kwd>
                <named-content content-type="kingdom">Animalia</named-content>
              </kwd><kwd>
                <named-content content-type="order">Araneae</named-content>
              </kwd><kwd>
                <named-content content-type="family">Liphistiidae</named-content>
              </kwd></kwd-group><mixed-citation publication-type="journal"><person-group><name><surname>Sivayyapram</surname><given-names>Varat</given-names></name><name><surname>Kunsete</surname><given-names>Chawakorn</given-names></name><name><surname>Xu</surname><given-names>Xin</given-names></name><name><surname>Smith</surname><given-names>Deborah R.</given-names></name><name><surname>Traiyasut</surname><given-names>Prapun</given-names></name><name><surname>Deowanish</surname><given-names>Sureerat</given-names></name><name><surname>Aung</surname><given-names>Mu Mu</given-names></name><name><surname>Ono</surname><given-names>Hirotsugu</given-names></name><name><surname>Li</surname><given-names>Daiqin</given-names></name><name><surname>Warrit</surname><given-names>Natapot</given-names></name></person-group><article-title>﻿Seven new species of the segmented spider genus <italic><tp:taxon-name><tp:taxon-name-part taxon-name-part-type="genus" reg="Liphistius">Liphistius</tp:taxon-name-part></tp:taxon-name></italic> (<tp:taxon-name><tp:taxon-name-part taxon-name-part-type="suborder">Mesothelae</tp:taxon-name-part></tp:taxon-name>, <tp:taxon-name><tp:taxon-name-part taxon-name-part-type="family">Liphistiidae</tp:taxon-name-part></tp:taxon-name>) in Thailand and Myanmar</article-title><source>Zookeys</source><day>16</day><month>01</month><year>2024</year><volume>1189</volume><fpage>203</fpage><lpage>229</lpage><pub-id pub-id-type="doi">10.3897/zookeys.1189.115850</pub-id></mixed-citation></tp:treatment-meta><tp:nomenclature><label>﻿</label><tp:taxon-name>
              <object-id xmlns:xlink="http://www.w3.org/1999/xlink" content-type="arpha" xlink:type="simple">74A1866D-A8BC-5195-A754-12C5A658644C</object-id>
              <tp:taxon-name-part taxon-name-part-type="genus" reg="Liphistius">Liphistius</tp:taxon-name-part>
              <tp:taxon-name-part taxon-name-part-type="species" reg="kaengkhoi">kaengkhoi</tp:taxon-name-part>
              <object-id xmlns:xlink="http://www.w3.org/1999/xlink" content-type="zoobank" xlink:type="simple">https://zoobank.org/BA62345B-B964-4845-B248-147400A0FAE6</object-id>
            </tp:taxon-name><tp:taxon-authority>Sivayyapram &amp; Warrit</tp:taxon-authority><tp:taxon-status xmlns:xlink="http://www.w3.org/1999/xlink" xlink:type="simple">sp. nov.</tp:taxon-status><xref ref-type="fig" rid="F1">Figs 1</xref><xref ref-type="fig" rid="F6">, 6</xref><xref ref-type="fig" rid="F7">, 7</xref><xref ref-type="fig" rid="F14">, 14</xref></tp:nomenclature><tp:treatment-sec sec-type="type material" id="SECID0EZHAG"><title>Type material.</title><p><bold><italic>Holotype</italic></bold>: Thailand • 1♂; Saraburi, Kaeng Khoi District, Cha Om; alt. 127 m; 14 October 2018; N. Warrit, V. Sivayyapram, C. Kunsete, N. Chatthanabun, P. Traiyasut leg.; ARA-2018-284. <bold><italic>Allotype</italic></bold>: Thailand • 1♀, same data as for the holotype; ARA-2018-286. <bold><italic>Paratypes</italic></bold>: Thailand • 2♂ 4♀; same data as for the holotype; ARA-2018-281, ARA-2018-282, ARA-2018-283, ARA-2018-285, ARA-2018-289, ARA-2018-291.</p></tp:treatment-sec><tp:treatment-sec sec-type="diagnosis" id="SECID0EKIAG"><title>Diagnosis.</title><p><italic><tp:taxon-name><tp:taxon-name-part taxon-name-part-type="genus" reg="Liphistius">Liphistius</tp:taxon-name-part><tp:taxon-name-part taxon-name-part-type="species" reg="kaengkhoi">kaengkhoi</tp:taxon-name-part></tp:taxon-name></italic> sp. nov. is similar to <italic><tp:taxon-name><tp:taxon-name-part taxon-name-part-type="genus" reg="Liphistius">L.</tp:taxon-name-part><tp:taxon-name-part taxon-name-part-type="species" reg="buyphradi">buyphradi</tp:taxon-name-part></tp:taxon-name></italic> sp. nov., <italic><tp:taxon-name><tp:taxon-name-part taxon-name-part-type="genus" reg="Liphistius">L.</tp:taxon-name-part><tp:taxon-name-part taxon-name-part-type="species" reg="champakpheaw">champakpheaw</tp:taxon-name-part></tp:taxon-name></italic> sp. nov., <italic><tp:taxon-name><tp:taxon-name-part taxon-name-part-type="genus" reg="Liphistius">L.</tp:taxon-name-part><tp:taxon-name-part taxon-name-part-type="species" reg="hintung">hintung</tp:taxon-name-part></tp:taxon-name></italic> sp. nov., and <italic><tp:taxon-name><tp:taxon-name-part taxon-name-part-type="genus" reg="Liphistius">L.</tp:taxon-name-part><tp:taxon-name-part taxon-name-part-type="species" reg="suwat">suwat</tp:taxon-name-part></tp:taxon-name></italic> Schwendinger, 1996 in general appearance. The male of <italic><tp:taxon-name><tp:taxon-name-part taxon-name-part-type="genus" reg="Liphistius">L.</tp:taxon-name-part><tp:taxon-name-part taxon-name-part-type="species" reg="kaengkhoi">kaengkhoi</tp:taxon-name-part></tp:taxon-name></italic> sp. nov. can be distinguished from that of <italic><tp:taxon-name><tp:taxon-name-part taxon-name-part-type="genus" reg="Liphistius">L.</tp:taxon-name-part><tp:taxon-name-part taxon-name-part-type="species" reg="suwat">suwat</tp:taxon-name-part></tp:taxon-name></italic> by the paracymbium not bent outward; and the contrategulum without short blunt cone (Fig. <xref ref-type="fig" rid="F7">7</xref>; <xref ref-type="bibr" rid="B5">Schwendinger 1996</xref>: figs 43, 43A); from those of <italic><tp:taxon-name><tp:taxon-name-part taxon-name-part-type="genus" reg="Liphistius">L.</tp:taxon-name-part><tp:taxon-name-part taxon-name-part-type="species" reg="buyphradi">buyphradi</tp:taxon-name-part></tp:taxon-name></italic> sp. nov. and <italic><tp:taxon-name><tp:taxon-name-part taxon-name-part-type="genus" reg="Liphistius">L.</tp:taxon-name-part><tp:taxon-name-part taxon-name-part-type="species" reg="champakpheaw">champakpheaw</tp:taxon-name-part></tp:taxon-name></italic> sp. nov. by the male palp with swollen paracymbium (flat in <italic><tp:taxon-name><tp:taxon-name-part taxon-name-part-type="genus" reg="Liphistius">L.</tp:taxon-name-part><tp:taxon-name-part taxon-name-part-type="species" reg="buyphradi">buyphradi</tp:taxon-name-part></tp:taxon-name></italic> sp. nov., <italic><tp:taxon-name><tp:taxon-name-part taxon-name-part-type="genus" reg="Liphistius">L.</tp:taxon-name-part><tp:taxon-name-part taxon-name-part-type="species" reg="champakpheaw">champakpheaw</tp:taxon-name-part></tp:taxon-name></italic> sp. nov.; Figs <xref ref-type="fig" rid="F11">11</xref>, <xref ref-type="fig" rid="F13">13</xref>); <italic><tp:taxon-name><tp:taxon-name-part taxon-name-part-type="genus" reg="Liphistius">L.</tp:taxon-name-part><tp:taxon-name-part taxon-name-part-type="species" reg="kaengkhoi">kaengkhoi</tp:taxon-name-part></tp:taxon-name></italic> sp. nov. is very similar to <italic><tp:taxon-name><tp:taxon-name-part taxon-name-part-type="genus" reg="Liphistius">L.</tp:taxon-name-part><tp:taxon-name-part taxon-name-part-type="species" reg="hintung">hintung</tp:taxon-name-part></tp:taxon-name></italic> sp. nov. but can be distinguished by the shorter and finer dentate edge on the proximal margin of the tegulum and shorter paraembolic plate (Figs <xref ref-type="fig" rid="F7">7A–D</xref>, <xref ref-type="fig" rid="F9">9A–D</xref>). The female <italic><tp:taxon-name><tp:taxon-name-part taxon-name-part-type="genus" reg="Liphistius">L.</tp:taxon-name-part><tp:taxon-name-part taxon-name-part-type="species" reg="kaengkhoi">kaengkhoi</tp:taxon-name-part></tp:taxon-name></italic> sp. nov. is difficult to distinguish from those of the <italic><tp:taxon-name><tp:taxon-name-part taxon-name-part-type="genus" reg="Liphistius">L.</tp:taxon-name-part><tp:taxon-name-part taxon-name-part-type="species" reg="buyphradi">buyphradi</tp:taxon-name-part></tp:taxon-name></italic> sp. nov., <italic><tp:taxon-name><tp:taxon-name-part taxon-name-part-type="genus" reg="Liphistius">L.</tp:taxon-name-part><tp:taxon-name-part taxon-name-part-type="species" reg="champakpheaw">champakpheaw</tp:taxon-name-part></tp:taxon-name></italic> sp. nov., <italic><tp:taxon-name><tp:taxon-name-part taxon-name-part-type="genus" reg="Liphistius">L.</tp:taxon-name-part><tp:taxon-name-part taxon-name-part-type="species" reg="hintung">hintung</tp:taxon-name-part></tp:taxon-name></italic> sp. nov., and <italic><tp:taxon-name><tp:taxon-name-part taxon-name-part-type="genus" reg="Liphistius">L.</tp:taxon-name-part><tp:taxon-name-part taxon-name-part-type="species" reg="suwat">suwat</tp:taxon-name-part></tp:taxon-name></italic> Schwendinger, 1996. Molecular phylogeny and species delimitation using <italic>COI</italic> and multi-locus data support monophyly and species status of all new species described here (<xref ref-type="bibr" rid="B12">Sivayyapram et al. 2023</xref>).</p></tp:treatment-sec><tp:treatment-sec sec-type="description" id="SECID0EUPAG"><title>Description.</title><p><bold>Male</bold> (Holotype: ARA-2018-284; Fig. <xref ref-type="fig" rid="F6">6A, B</xref>). <bold><italic>Coloration (in alcohol)</italic></bold>: carapace brown with indistinct black mottling on cephalic region and coxal elevations; abdominal tergites black; membranous part of the opisthosoma cream colored with black mottling on antero-dorsal portion; chelicerae brown, paler on proximal portion; palp and legs brown without distinct annulation.</p><fig id="F6" position="float" orientation="portrait"><object-id xmlns:xlink="http://www.w3.org/1999/xlink" content-type="doi" xlink:type="simple">10.3897/zookeys.1189.115850.figure6</object-id><object-id xmlns:xlink="http://www.w3.org/1999/xlink" content-type="zenodo_dep_id" xlink:type="simple">10527531</object-id><object-id xmlns:xlink="http://www.w3.org/1999/xlink" content-type="arpha" xlink:type="simple">0AF924A8-F45C-562B-AD54-137043E7B225</object-id><label>Figure 6.</label><caption><p><italic><tp:taxon-name><tp:taxon-name-part taxon-name-part-type="genus" reg="Liphistius">Liphistius</tp:taxon-name-part><tp:taxon-name-part taxon-name-part-type="species" reg="kaengkhoi">kaengkhoi</tp:taxon-name-part></tp:taxon-name></italic> sp. nov. <bold>A, B</bold> male ARA-2018-284 (holotype) <bold>C, D</bold> female, ARA-2018-286 (allotype) <bold>A, C</bold> dorsal view <bold>B, D</bold> lateral view. Scale bar: 10 mm.</p></caption><graphic xmlns:xlink="http://www.w3.org/1999/xlink" xlink:href="zookeys-1189-203_article-115850__-g006.jpg" position="float" orientation="portrait" xlink:type="simple" id="oo_968007.jpg"><uri content-type="original_file" xlink:type="simple">https://binary.pensoft.net/fig/968007</uri></graphic></fig><p><bold><italic>Palp</italic></bold> (Fig. <xref ref-type="fig" rid="F7">7A–D</xref>): tibial apophysis large, carrying one long slender and three tapering megaspines; paracymbium short, almost round, dark patch with spicules isolated by a pale band; cumulus plain, bearing thin black bristles; subtegulum without apophysis; contrategulum without apophysis, distal edge of contrategulum long, slightly invaginate leading to the conical apex; tegulum large, axe-blade shaped, indistinctly separated from the contrategulum by corrugated surface, proximal margin with a short moderate dentate edge, distal margin almost straight, with round apophysis; pigmental bridge between tegulum and contrategulum sigmoid in shape; paraembolic plate projecting to a scale-liked plate, basally wide, leading into short triangular distal margin; embolus proper: sclerotized part with two longitudinal ridges reaching to the truncated apex.</p><fig id="F7" position="float" orientation="portrait"><object-id xmlns:xlink="http://www.w3.org/1999/xlink" content-type="doi" xlink:type="simple">10.3897/zookeys.1189.115850.figure7</object-id><object-id xmlns:xlink="http://www.w3.org/1999/xlink" content-type="zenodo_dep_id" xlink:type="simple">10527533</object-id><object-id xmlns:xlink="http://www.w3.org/1999/xlink" content-type="arpha" xlink:type="simple">BD957E98-B8E7-57EA-A285-A252C0A2C282</object-id><label>Figure 7.</label><caption><p><italic><tp:taxon-name><tp:taxon-name-part taxon-name-part-type="genus" reg="Liphistius">Liphistius</tp:taxon-name-part><tp:taxon-name-part taxon-name-part-type="species" reg="kaengkhoi">kaengkhoi</tp:taxon-name-part></tp:taxon-name></italic> sp. nov. male palp and vulva plate <bold>A–D</bold> ARA-2018-284 (holotype) palp <bold>A</bold> prolateral view <bold>B</bold> ventral view <bold>C</bold> retrolateral view <bold>D</bold> distal view <bold>E, F</bold> ARA-2018-286 (allotype) vulva plate <bold>E</bold> ventral view <bold>F</bold> dorsal view. Abbreviations: CDO = central dorsal opening; CT = contrategulum; Cu = cumulus; de = distal edge of the contrategulum; Em = embolus; GA = genital atrium; mm = millimeter; PC = paracymbium; PeP = paraembolic plate; PP = poreplate; PS = posterior stalk; RC = receptacular cluster; ST = subtegulum; T = tegulum; TiA = tibial apophysis. Scale bar: 1 mm.</p></caption><graphic xmlns:xlink="http://www.w3.org/1999/xlink" xlink:href="zookeys-1189-203_article-115850__-g007.jpg" position="float" orientation="portrait" xlink:type="simple" id="oo_968008.jpg"><uri content-type="original_file" xlink:type="simple">https://binary.pensoft.net/fig/968008</uri></graphic></fig><p><bold><italic>Measurements</italic></bold>: Total length 11.44; carapace 5.85 long, 5.72 wide; opisthosoma 5.82 long, 5.07 wide; ocular tubercle 0.97 long, 1.17 wide; palpal coxa 2.21 long, 1.30 wide; labium 0.65 long, 1.3 wide; sternum 3.99 long, 1.95 wide (0.91 on ventral surface); palp 12.09 long (3.90 + 2.21 + 3.90 + – + 2.08); leg I 18.72 long (5.72 + 2.73 + 3.77 + 4.42 + 2.08); leg II 19.50 long (5.72 + 2.60 + 3.90 + 4.81 + 2.47); leg III 20.80 long (5.46 + 2.60 + 4.29 + 5.85 + 2.60); leg IV 26.25 long (6.89 + 2.99 + 5.20 + 7.67 + 3.51).</p><p><bold>Female</bold> (Allotype: ARA-2018-286; Fig. <xref ref-type="fig" rid="F6">6C, D</xref>). <bold><italic>Coloration (in alcohol)</italic></bold>: carapace orange with thick black band on the anterior margin and black mottled marking in the posterior portion of the cephalic region and the thoracic region; abdominal tergites cream colored with large mottled black markings; membranous part of the opisthosoma cream with black mottled marking; chelicerae orange; palp and legs: femur to tibia orange, tarsi and metatarsi of legs I–III black, metatarsi of leg IV orange with black annulation on the proximal and distal area.</p><p><bold><italic>Vulva</italic></bold> (Fig. <xref ref-type="fig" rid="F7">7E, F</xref>): vulva plate almost round, genital atrium without lateral hair; posterior stalk short, V-shaped; pore plate rectangular, lateral margins thickened and project into lips, anterior margin convex, less thicken, not project into a lip; receptacular clusters racemose, grape-like in shape; central dorsal opening wide.</p><p><bold><italic>Measurements</italic></bold>: Total length 16.2; carapace 6.89 long, 6.50 wide; opisthosoma 9.49 long, 9.67 wide; ocular tubercle 1.04 long, 1.04 wide; palpal coxa 2.60 long, 1.56 wide; labium 0.78 long, 1.95 wide; sternum 3.64 long, 2.21 wide (1.30 on ventral surface); palp 12.87 long (4.68 + 2.47 + 2.86 + – + 2.86); leg I 15.47 long (5.20+ 2.86 + 2.99 + 2.86 + 1.56); leg II 15.99 long (5.20 + 2.73 + 2.99 + 3.25 + 1.82); leg III 16.64 long (5.07 + 2.60 + 3.12 + 3.77 + 2.08); leg IV 23.81 long (7.02 + 3.38 + 4.18 + 6.24 + 2.99).</p></tp:treatment-sec><tp:treatment-sec sec-type="etymology" id="SECID0E1TAG"><title>Etymology.</title><p>The specific epithet <italic>kaengkhoi</italic> refers to Kaeng Khoi District, the type locality of the new species in Saraburi, Thailand.</p></tp:treatment-sec><tp:treatment-sec sec-type="distribution" id="SECID0ECUAG"><title>Distribution.</title><p>Known only from the type locality.</p></tp:treatment-sec><tp:treatment-sec sec-type="comments" id="SECID0EHUAG"><title>Comment.</title><p>This new species name was mentioned as <italic><tp:taxon-name><tp:taxon-name-part taxon-name-part-type="genus" reg="Liphistius">Liphistius</tp:taxon-name-part></tp:taxon-name></italic> sp. CK in <xref ref-type="bibr" rid="B12">Sivayyapram et al. (2023)</xref>.</p></tp:treatment-sec><tp:treatment-sec><!--Section generated to contain objects referenced in tp:taxon-treatment.--><fig id="F1" position="float" orientation="portrait"><object-id xmlns:xlink="http://www.w3.org/1999/xlink" content-type="doi" xlink:type="simple">10.3897/zookeys.1189.115850.figure1</object-id><object-id xmlns:xlink="http://www.w3.org/1999/xlink" content-type="zenodo_dep_id" xlink:type="simple">10527508</object-id><object-id xmlns:xlink="http://www.w3.org/1999/xlink" content-type="arpha" xlink:type="simple">E61105E0-6FA6-5DFF-B611-3D1DCBC57522</object-id><label>Figure 1.</label><caption><p>Map showing the localities of the new <italic><tp:taxon-name><tp:taxon-name-part taxon-name-part-type="genus" reg="Liphistius">Liphistius</tp:taxon-name-part></tp:taxon-name></italic> species described.</p></caption><graphic xmlns:xlink="http://www.w3.org/1999/xlink" xlink:href="zookeys-1189-203_article-115850__-g001.jpg" position="float" orientation="portrait" xlink:type="simple" id="oo_968002.jpg"><uri content-type="original_file" xlink:type="simple">https://binary.pensoft.net/fig/968002</uri></graphic></fig><fig id="F14" position="float" orientation="portrait"><object-id xmlns:xlink="http://www.w3.org/1999/xlink" content-type="doi" xlink:type="simple">10.3897/zookeys.1189.115850.figure14</object-id><object-id xmlns:xlink="http://www.w3.org/1999/xlink" content-type="zenodo_dep_id" xlink:type="simple">10527520</object-id><object-id xmlns:xlink="http://www.w3.org/1999/xlink" content-type="arpha" xlink:type="simple">AC737C5B-A089-5BAD-8260-D6D7C122C5FD</object-id><label>Figure 14.</label><caption><p>Left to right: <italic><tp:taxon-name><tp:taxon-name-part taxon-name-part-type="genus" reg="Liphistius">Liphistius</tp:taxon-name-part><tp:taxon-name-part taxon-name-part-type="species" reg="kaengkhoi">kaengkhoi</tp:taxon-name-part></tp:taxon-name></italic> sp. nov., <italic><tp:taxon-name><tp:taxon-name-part taxon-name-part-type="genus" reg="Liphistius">Liphistius</tp:taxon-name-part><tp:taxon-name-part taxon-name-part-type="species" reg="hintung">hintung</tp:taxon-name-part></tp:taxon-name></italic> sp. nov., <italic><tp:taxon-name><tp:taxon-name-part taxon-name-part-type="genus" reg="Liphistius">Liphistius</tp:taxon-name-part><tp:taxon-name-part taxon-name-part-type="species" reg="buyphradi">buyphradi</tp:taxon-name-part></tp:taxon-name></italic> sp. nov., and <italic><tp:taxon-name><tp:taxon-name-part taxon-name-part-type="genus" reg="Liphistius">Liphistius</tp:taxon-name-part><tp:taxon-name-part taxon-name-part-type="species" reg="champakpheaw">champakpheaw</tp:taxon-name-part></tp:taxon-name></italic> sp. nov. <bold>A</bold> male dorsal view <bold>B</bold> male palp <bold>C</bold> female dorsal view <bold>D</bold> vulva plate. Scale bars: 10 mm (<bold>A, C</bold>); 1 mm (<bold>B, D</bold>).</p></caption><graphic xmlns:xlink="http://www.w3.org/1999/xlink" xlink:href="zookeys-1189-203_article-115850__-g014.jpg" position="float" orientation="portrait" xlink:type="simple" id="oo_968015.jpg"><uri content-type="original_file" xlink:type="simple">https://binary.pensoft.net/fig/968015</uri></graphic></fig><fig id="F11" position="float" orientation="portrait"><object-id xmlns:xlink="http://www.w3.org/1999/xlink" content-type="doi" xlink:type="simple">10.3897/zookeys.1189.115850.figure11</object-id><object-id xmlns:xlink="http://www.w3.org/1999/xlink" content-type="zenodo_dep_id" xlink:type="simple">10527514</object-id><object-id xmlns:xlink="http://www.w3.org/1999/xlink" content-type="arpha" xlink:type="simple">E9A18D55-F428-53E2-964E-4381B2F060C8</object-id><label>Figure 11.</label><caption><p><italic><tp:taxon-name><tp:taxon-name-part taxon-name-part-type="genus" reg="Liphistius">Liphistius</tp:taxon-name-part><tp:taxon-name-part taxon-name-part-type="species" reg="buyphradi">buyphradi</tp:taxon-name-part></tp:taxon-name></italic> sp. nov. male palp and vulva plate <bold>A–D</bold> ARA-2017-139 (holotype) palp <bold>A</bold> prolateral view <bold>B</bold> ventral view <bold>C</bold> retrolateral view <bold>D</bold> distal view <bold>E, F</bold> ARA-2017-140 (allotype) vulva plate <bold>E</bold> ventral view <bold>F</bold> dorsal view. Abbreviations: CDO = central dorsal opening; CT = contrategulum; Cu = cumulus; de = distal edge of the contrategulum; Em = embolus; GA = genital atrium; mm = millimeter; PC = paracymbium; PeP = paraembolic plate; PP = poreplate; PS = posterior stalk; RC = receptacular cluster; ST = subtegulum; T = tegulum; TiA = tibial apophysis. Scale bar: 1 mm.</p></caption><graphic xmlns:xlink="http://www.w3.org/1999/xlink" xlink:href="zookeys-1189-203_article-115850__-g011.jpg" position="float" orientation="portrait" xlink:type="simple" id="oo_968012.jpg"><uri content-type="original_file" xlink:type="simple">https://binary.pensoft.net/fig/968012</uri></graphic></fig><fig id="F13" position="float" orientation="portrait"><object-id xmlns:xlink="http://www.w3.org/1999/xlink" content-type="doi" xlink:type="simple">10.3897/zookeys.1189.115850.figure13</object-id><object-id xmlns:xlink="http://www.w3.org/1999/xlink" content-type="zenodo_dep_id" xlink:type="simple">10527518</object-id><object-id xmlns:xlink="http://www.w3.org/1999/xlink" content-type="arpha" xlink:type="simple">87382ED5-FB95-5147-A9BA-240855BF091B</object-id><label>Figure 13.</label><caption><p><italic><tp:taxon-name><tp:taxon-name-part taxon-name-part-type="genus" reg="Liphistius">Liphistius</tp:taxon-name-part><tp:taxon-name-part taxon-name-part-type="species" reg="champakpheaw">champakpheaw</tp:taxon-name-part></tp:taxon-name></italic> sp. nov. male palp and vulva plate <bold>A–D</bold> ARA-2017-146 (holotype) palp <bold>A</bold> prolateral view <bold>B</bold> ventral view <bold>C</bold> retrolateral view <bold>D</bold> distal view <bold>E, F</bold> ARA-2018-146a (allotype) vulva plate <bold>E</bold> ventral view <bold>F</bold> dorsal view. Abbreviations: CDO = central dorsal opening; CT = contrategulum; Cu = cumulus; de = distal edge of the contrategulum; Em = embolus; GA = genital atrium; mm = millimeter; PC = paracymbium; PeP = paraembolic plate; PP = poreplate; PS = posterior stalk; RC = receptacular cluster; ST = subtegulum; T = tegulum; TiA = tibial apophysis. Scale bar: 1 mm.</p></caption><graphic xmlns:xlink="http://www.w3.org/1999/xlink" xlink:href="zookeys-1189-203_article-115850__-g013.jpg" position="float" orientation="portrait" xlink:type="simple" id="oo_968014.jpg"><uri content-type="original_file" xlink:type="simple">https://binary.pensoft.net/fig/968014</uri></graphic></fig><fig id="F9" position="float" orientation="portrait"><object-id xmlns:xlink="http://www.w3.org/1999/xlink" content-type="doi" xlink:type="simple">10.3897/zookeys.1189.115850.figure9</object-id><object-id xmlns:xlink="http://www.w3.org/1999/xlink" content-type="zenodo_dep_id" xlink:type="simple">10527539</object-id><object-id xmlns:xlink="http://www.w3.org/1999/xlink" content-type="arpha" xlink:type="simple">22A4E1E0-63CE-5F54-BA5E-1F0722732AEE</object-id><label>Figure 9.</label><caption><p><italic><tp:taxon-name><tp:taxon-name-part taxon-name-part-type="genus" reg="Liphistius">Liphistius</tp:taxon-name-part><tp:taxon-name-part taxon-name-part-type="species" reg="hintung">hintung</tp:taxon-name-part></tp:taxon-name></italic> sp. nov. male palp and vulva plate <bold>A–D</bold> ARA-2018-299 (holotype) palp <bold>A</bold> prolateral view <bold>B</bold> ventral view <bold>C</bold> retrolateral view <bold>D</bold> distal view <bold>E, F</bold> ARA-2018-296 (allotype) vulva plate <bold>E</bold> ventral view <bold>F</bold> dorsal view. Abbreviations: CDO = central dorsal opening; CT = contrategulum; Cu = cumulus; de = distal edge of the contrategulum; Em = embolus; GA = genital atrium; mm = millimeter; PC = paracymbium; PeP = paraembolic plate; PP = poreplate; PS = posterior stalk; RC = receptacular cluster; ST = subtegulum; T = tegulum; TiA = tibial apophysis. Scale bar: 1 mm.</p></caption><graphic xmlns:xlink="http://www.w3.org/1999/xlink" xlink:href="zookeys-1189-203_article-115850__-g009.jpg" position="float" orientation="portrait" xlink:type="simple" id="oo_968010.jpg"><uri content-type="original_file" xlink:type="simple">https://binary.pensoft.net/fig/968010</uri></graphic></fig></tp:treatment-sec><ref-list><ref id="B5"><mixed-citation xmlns:xlink="http://www.w3.org/1999/xlink" xlink:type="simple"><person-group><name name-style="western"><surname>Schwendinger</surname><given-names>PJ</given-names></name></person-group> (<year>1996</year>) <article-title>New <italic><tp:taxon-name><tp:taxon-name-part taxon-name-part-type="genus">Liphistius</tp:taxon-name-part></tp:taxon-name></italic> species (<tp:taxon-name><tp:taxon-name-part taxon-name-part-type="order">Araneae</tp:taxon-name-part></tp:taxon-name>, <tp:taxon-name><tp:taxon-name-part taxon-name-part-type="suborder">Mesothelae</tp:taxon-name-part></tp:taxon-name>) from western and eastern Thailand.</article-title><source>Zoologica Scripta</source><volume>25</volume>(<issue>2</issue>): <fpage>123</fpage>–<lpage>141</lpage>. <ext-link xlink:href="10.1111/j.1463-6409.1996.tb00155.x" ext-link-type="doi" xlink:type="simple">https://doi.org/10.1111/j.1463-6409.1996.tb00155.x</ext-link></mixed-citation></ref><ref id="B12"><mixed-citation xmlns:xlink="http://www.w3.org/1999/xlink" xlink:type="simple"><person-group><name name-style="western"><surname>Sivayyapram</surname><given-names>V</given-names></name><name name-style="western"><surname>Kunsete</surname><given-names>C</given-names></name><name name-style="western"><surname>Xu</surname><given-names>X</given-names></name><name name-style="western"><surname>Smith</surname><given-names>DR</given-names></name><name name-style="western"><surname>Traiyasut</surname><given-names>P</given-names></name><name name-style="western"><surname>Deowanish</surname><given-names>S</given-names></name><name name-style="western"><surname>Li</surname><given-names>D</given-names></name><name name-style="western"><surname>Warrit</surname><given-names>N</given-names></name></person-group> (<year>2023</year>) Molecular phylogeny, biogeography, and species delimitation of segmented spider genus <italic><tp:taxon-name><tp:taxon-name-part taxon-name-part-type="genus">Liphistius</tp:taxon-name-part></tp:taxon-name></italic> (<tp:taxon-name><tp:taxon-name-part taxon-name-part-type="order">Araneae</tp:taxon-name-part></tp:taxon-name>: <tp:taxon-name><tp:taxon-name-part taxon-name-part-type="family">Liphistiidae</tp:taxon-name-part></tp:taxon-name>) in Thailand. Zoological Journal of the Linnean Society, zlad149. <ext-link xlink:href="10.1093/zoolinnean/zlad149" ext-link-type="doi" xlink:type="simple">https://doi.org/10.1093/zoolinnean/zlad149</ext-link></mixed-citation></ref></ref-list></tp:taxon-treatment>
