# Supplementary material for: ﻿Seven new species of the segmented spider genus Liphistius (Mesothelae, Liphistiidae) in Thailand and Myanmar
Source: Zookeys. 2024 Jan 16;1189:203–29. doi: 10.3897/zookeys.1189.115850 (PMC10836218; doi:10.3897/zookeys.1189.115850)
Supplement: XML Treatment for Liphistius hintung [file zookeys.1189.115850-treatment6.xml]

<!DOCTYPE tp:taxon-treatment
  PUBLIC "-//TaxonX//DTD Taxonomic Treatment Publishing DTD v0 20100105//EN" "tax-treatment-NSO.dtd">
<tp:taxon-treatment xmlns:tp="http://www.plazi.org/taxpub"><tp:treatment-meta><kwd-group><label>Taxon classification</label><kwd>
                <named-content content-type="kingdom">Animalia</named-content>
              </kwd><kwd>
                <named-content content-type="order">Araneae</named-content>
              </kwd><kwd>
                <named-content content-type="family">Liphistiidae</named-content>
              </kwd></kwd-group><mixed-citation publication-type="journal"><person-group><name><surname>Sivayyapram</surname><given-names>Varat</given-names></name><name><surname>Kunsete</surname><given-names>Chawakorn</given-names></name><name><surname>Xu</surname><given-names>Xin</given-names></name><name><surname>Smith</surname><given-names>Deborah R.</given-names></name><name><surname>Traiyasut</surname><given-names>Prapun</given-names></name><name><surname>Deowanish</surname><given-names>Sureerat</given-names></name><name><surname>Aung</surname><given-names>Mu Mu</given-names></name><name><surname>Ono</surname><given-names>Hirotsugu</given-names></name><name><surname>Li</surname><given-names>Daiqin</given-names></name><name><surname>Warrit</surname><given-names>Natapot</given-names></name></person-group><article-title>﻿Seven new species of the segmented spider genus <italic><tp:taxon-name><tp:taxon-name-part taxon-name-part-type="genus" reg="Liphistius">Liphistius</tp:taxon-name-part></tp:taxon-name></italic> (<tp:taxon-name><tp:taxon-name-part taxon-name-part-type="suborder">Mesothelae</tp:taxon-name-part></tp:taxon-name>, <tp:taxon-name><tp:taxon-name-part taxon-name-part-type="family">Liphistiidae</tp:taxon-name-part></tp:taxon-name>) in Thailand and Myanmar</article-title><source>Zookeys</source><day>16</day><month>01</month><year>2024</year><volume>1189</volume><fpage>203</fpage><lpage>229</lpage><pub-id pub-id-type="doi">10.3897/zookeys.1189.115850</pub-id></mixed-citation></tp:treatment-meta><tp:nomenclature><label>﻿</label><tp:taxon-name>
              <object-id xmlns:xlink="http://www.w3.org/1999/xlink" content-type="arpha" xlink:type="simple">EA7D1033-369F-52DB-BB37-51E083F2535B</object-id>
              <tp:taxon-name-part taxon-name-part-type="genus" reg="Liphistius">Liphistius</tp:taxon-name-part>
              <tp:taxon-name-part taxon-name-part-type="species" reg="hintung">hintung</tp:taxon-name-part>
              <object-id xmlns:xlink="http://www.w3.org/1999/xlink" content-type="zoobank" xlink:type="simple">https://zoobank.org/05DD8E71-5B21-4756-ACB9-9A1C3B5E62F3</object-id>
            </tp:taxon-name><tp:taxon-authority>Sivayyapram &amp; Warrit</tp:taxon-authority><tp:taxon-status xmlns:xlink="http://www.w3.org/1999/xlink" xlink:type="simple">sp. nov.</tp:taxon-status><xref ref-type="fig" rid="F1">Figs 1</xref><xref ref-type="fig" rid="F8">, 8</xref><xref ref-type="fig" rid="F9">, 9</xref><xref ref-type="fig" rid="F14">, 14</xref></tp:nomenclature><tp:treatment-sec sec-type="type material" id="SECID0ESWAG"><title>Type material.</title><p><bold><italic>Holotype</italic></bold>: Thailand • 1♂; Nakhon Nayok, Mueang Nakhon Nayok District, Hin Tung; alt. 90 m; 27 November 2018; D. Li, L. Yu V. Sivayyapram leg.; ARA-2018-299. <bold><italic>Allotype</italic></bold>: Thailand • 1♀; same data as for the holotype; ARA-2018-296. <bold><italic>Paratype</italic></bold>: Thailand • 1 juvenile; same data as for the holotype; ARA-2018-297.</p></tp:treatment-sec><tp:treatment-sec sec-type="diagnosis" id="SECID0EDXAG"><title>Diagnosis.</title><p><italic><tp:taxon-name><tp:taxon-name-part taxon-name-part-type="genus" reg="Liphistius">Liphistius</tp:taxon-name-part><tp:taxon-name-part taxon-name-part-type="species" reg="hintung">hintung</tp:taxon-name-part></tp:taxon-name></italic> sp. nov. is similar to <italic><tp:taxon-name><tp:taxon-name-part taxon-name-part-type="genus" reg="Liphistius">L.</tp:taxon-name-part><tp:taxon-name-part taxon-name-part-type="species" reg="kaengkhoi">kaengkhoi</tp:taxon-name-part></tp:taxon-name></italic> sp. nov., <italic><tp:taxon-name><tp:taxon-name-part taxon-name-part-type="genus" reg="Liphistius">L.</tp:taxon-name-part><tp:taxon-name-part taxon-name-part-type="species" reg="buyphradi">buyphradi</tp:taxon-name-part></tp:taxon-name></italic> sp. nov., <italic><tp:taxon-name><tp:taxon-name-part taxon-name-part-type="genus" reg="Liphistius">L.</tp:taxon-name-part><tp:taxon-name-part taxon-name-part-type="species" reg="champakpheaw">champakpheaw</tp:taxon-name-part></tp:taxon-name></italic> sp. nov., and <italic><tp:taxon-name><tp:taxon-name-part taxon-name-part-type="genus" reg="Liphistius">L.</tp:taxon-name-part><tp:taxon-name-part taxon-name-part-type="species" reg="suwat">suwat</tp:taxon-name-part></tp:taxon-name></italic> in its general appearance. <italic><tp:taxon-name><tp:taxon-name-part taxon-name-part-type="genus" reg="Liphistius">Liphistius</tp:taxon-name-part><tp:taxon-name-part taxon-name-part-type="species" reg="hintung">hintung</tp:taxon-name-part></tp:taxon-name></italic> sp. nov. is closely similar to <italic><tp:taxon-name><tp:taxon-name-part taxon-name-part-type="genus" reg="Liphistius">L.</tp:taxon-name-part><tp:taxon-name-part taxon-name-part-type="species" reg="kaengkhoi">kaengkhoi</tp:taxon-name-part></tp:taxon-name></italic> sp. nov. but can be distinguished by the male palp: tegulum with coarser proximal dental edge and longer paraembolic plate (Figs <xref ref-type="fig" rid="F7">7A–D</xref>, <xref ref-type="fig" rid="F9">9A–D</xref>). The female <italic><tp:taxon-name><tp:taxon-name-part taxon-name-part-type="genus" reg="Liphistius">L.</tp:taxon-name-part><tp:taxon-name-part taxon-name-part-type="species" reg="hintung">hintung</tp:taxon-name-part></tp:taxon-name></italic> sp. nov. is difficult to distinguish from those of the <italic><tp:taxon-name><tp:taxon-name-part taxon-name-part-type="genus" reg="Liphistius">L.</tp:taxon-name-part><tp:taxon-name-part taxon-name-part-type="species" reg="kaengkhoi">kaengkhoi</tp:taxon-name-part></tp:taxon-name></italic> sp. nov., <italic><tp:taxon-name><tp:taxon-name-part taxon-name-part-type="genus" reg="Liphistius">L.</tp:taxon-name-part><tp:taxon-name-part taxon-name-part-type="species" reg="buyphradi">buyphradi</tp:taxon-name-part></tp:taxon-name></italic> sp. nov., <italic><tp:taxon-name><tp:taxon-name-part taxon-name-part-type="genus" reg="Liphistius">L.</tp:taxon-name-part><tp:taxon-name-part taxon-name-part-type="species" reg="champakpheaw">champakpheaw</tp:taxon-name-part></tp:taxon-name></italic> sp. nov., and <italic><tp:taxon-name><tp:taxon-name-part taxon-name-part-type="genus" reg="Liphistius">L.</tp:taxon-name-part><tp:taxon-name-part taxon-name-part-type="species" reg="suwat">suwat</tp:taxon-name-part></tp:taxon-name></italic> Schwendinger, 1996. Molecular phylogeny and species delimitation using <italic>COI</italic> and multi-locus data support monophyly and species status of all new species described here (<xref ref-type="bibr" rid="B12">Sivayyapram et al. 2023</xref>).</p></tp:treatment-sec><tp:treatment-sec sec-type="description" id="SECID0E22AG"><title>Description.</title><p><bold>Male</bold> (Holotype: ARA-2018-299; Fig. <xref ref-type="fig" rid="F8">8A, B</xref>). <bold><italic>Coloration (in alcohol)</italic></bold>: carapace pale brown, with black stripe along the lateral and posterior margins; abdominal tergites almost black, paler on the posterior ones; membranous part of the opisthosoma cream in color with black mottled spots; chelicerae olive green, paler at the proximal part; palp and legs uniformly brown.</p><fig id="F8" position="float" orientation="portrait"><object-id xmlns:xlink="http://www.w3.org/1999/xlink" content-type="doi" xlink:type="simple">10.3897/zookeys.1189.115850.figure8</object-id><object-id xmlns:xlink="http://www.w3.org/1999/xlink" content-type="zenodo_dep_id" xlink:type="simple">10527537</object-id><object-id xmlns:xlink="http://www.w3.org/1999/xlink" content-type="arpha" xlink:type="simple">248DC022-7080-5DC2-9BC7-216642840A48</object-id><label>Figure 8.</label><caption><p><italic><tp:taxon-name><tp:taxon-name-part taxon-name-part-type="genus" reg="Liphistius">Liphistius</tp:taxon-name-part><tp:taxon-name-part taxon-name-part-type="species" reg="hintung">hintung</tp:taxon-name-part></tp:taxon-name></italic> sp. nov. <bold>A, B</bold> male ARA-2018-299 (holotype) <bold>C, D</bold> female, ARA-2018-296 (allotype) <bold>A, C</bold> dorsal view <bold>B, D</bold> lateral view. Scale bar: 10 mm.</p></caption><graphic xmlns:xlink="http://www.w3.org/1999/xlink" xlink:href="zookeys-1189-203_article-115850__-g008.jpg" position="float" orientation="portrait" xlink:type="simple" id="oo_968009.jpg"><uri content-type="original_file" xlink:type="simple">https://binary.pensoft.net/fig/968009</uri></graphic></fig><p><bold><italic>Palp</italic></bold> (Fig. <xref ref-type="fig" rid="F9">9A–D</xref>): tibial apophysis pronounce, carrying one long slender and three tapering megaspines; paracymbium conical, dark patch with spicules isolated by a pale band; cumulus plain, bearing some bristles; subtegulum without apophysis; contrategulum without apophysis, distal edge of contrategulum long and thick, slightly concave leading to the blunt apex; tegulum large, indistinctly separated from the contrategulum, axe-blade shaped, proximal margin with moderate long, coarsely dentate edge, distal margin oblique with large apophysis; pigmental bridge between the tegulum and contrategulum distinct; paraembolic plate projected into scale-like plate, basally wide with long and pointed distal edge; embolus proper: sclerotized part with two longitudinal ridges running to the truncate apex.</p><fig id="F9" position="float" orientation="portrait"><object-id xmlns:xlink="http://www.w3.org/1999/xlink" content-type="doi" xlink:type="simple">10.3897/zookeys.1189.115850.figure9</object-id><object-id xmlns:xlink="http://www.w3.org/1999/xlink" content-type="zenodo_dep_id" xlink:type="simple">10527539</object-id><object-id xmlns:xlink="http://www.w3.org/1999/xlink" content-type="arpha" xlink:type="simple">22A4E1E0-63CE-5F54-BA5E-1F0722732AEE</object-id><label>Figure 9.</label><caption><p><italic><tp:taxon-name><tp:taxon-name-part taxon-name-part-type="genus" reg="Liphistius">Liphistius</tp:taxon-name-part><tp:taxon-name-part taxon-name-part-type="species" reg="hintung">hintung</tp:taxon-name-part></tp:taxon-name></italic> sp. nov. male palp and vulva plate <bold>A–D</bold> ARA-2018-299 (holotype) palp <bold>A</bold> prolateral view <bold>B</bold> ventral view <bold>C</bold> retrolateral view <bold>D</bold> distal view <bold>E, F</bold> ARA-2018-296 (allotype) vulva plate <bold>E</bold> ventral view <bold>F</bold> dorsal view. Abbreviations: CDO = central dorsal opening; CT = contrategulum; Cu = cumulus; de = distal edge of the contrategulum; Em = embolus; GA = genital atrium; mm = millimeter; PC = paracymbium; PeP = paraembolic plate; PP = poreplate; PS = posterior stalk; RC = receptacular cluster; ST = subtegulum; T = tegulum; TiA = tibial apophysis. Scale bar: 1 mm.</p></caption><graphic xmlns:xlink="http://www.w3.org/1999/xlink" xlink:href="zookeys-1189-203_article-115850__-g009.jpg" position="float" orientation="portrait" xlink:type="simple" id="oo_968010.jpg"><uri content-type="original_file" xlink:type="simple">https://binary.pensoft.net/fig/968010</uri></graphic></fig><p><bold><italic>Measurements</italic></bold>: Total length 12.09; carapace 6.76 long, 6.37 wide; opisthosoma 5.33 long, 3.64 wide; ocular tubercle 1.17 long, 1.17 wide; palpal coxa 2.21 long, 1.56 wide; labium 0.78 long, 1.82 wide; sternum 3.64 long, 1.95 wide (1.04 on ventral surface); palp 12.35 long (3.90 + 2.34 + 4.03 + – + 2.08); leg I 19.37 long (5.85 + 2.99 + 3.90 + 4.42 + 2.21); leg II 19.89 long (5.72 + 2.73 + 4.03 + 5.20 + 2.21); leg III 22.88 long (6.11 +3.12 + 4.55 + 6.37 + 2.73); leg IV 27.81 long (7.14 + 3.25 + 5.72 + 8.45 + 3.25).</p><p><bold>Female</bold> (Allotype: ARA-2018-296; Fig. <xref ref-type="fig" rid="F8">8C, D</xref>). <bold><italic>Coloration (in alcohol)</italic></bold>: carapace orange, with black marking behind the ocular tubercle running to the fovea and coxal elevations and black stripe along the carapace margins, thicker on the anterior margin; abdominal tergites pale brown with large black marking; membranous part of the opisthosoma cream colored with mottled black spots; palp and legs orange with black annulations on the metatarsus and tarsus.</p><p><bold><italic>Vulva</italic></bold> (Fig. <xref ref-type="fig" rid="F9">9E, F</xref>): vulva plate hexagonal; genital atrium with a few hairs; posterior stalk trapezoidal, wider anteriorly; pore plate almost square, lateral margins thickened and projected into a lip, bearing indistinct anterolateral lobes; anterior margin convex, less thicken and not project into a lip; receptacular clusters racemose, longer than wide; central dorsal opening wide, longer than wide.</p><p><bold><italic>Measurements</italic></bold>: Total length 16.90; carapace 8.06 long, 7.02 wide; opisthosoma 8.32 long, 6.63 wide; ocular tubercle 1.17 long, 1.17 wide; palpal coxa 2.60 long, 1.43 wide; labium 1.04 long, 2.08 wide; sternum 3.77 long, 2.60 wide (1.56 on ventral surface); palp 13.91 long (4.94 + 2.47 + 3.38 + – + 3.12); leg I 16.90 long (5.59 + 3.12 + 3.38 + 3.12 + 1.69); leg II 17.81 long (5.72 + 2.99 + 3.77 + 3.51 + 1.82); leg III 18.72 long (5.59 + 3.12 + 3.77 + 4.16 + 2.08); leg IV 26.26 long (7.54 + 3.51 + 5.20 + 6.63 + 3.38).</p></tp:treatment-sec><tp:treatment-sec sec-type="etymology" id="SECID0EBABG"><title>Etymology.</title><p>The specific epithet <italic>hintung</italic> refers to Hintung District, the type locality of the new species in Nakhon Nayok, Thailand.</p></tp:treatment-sec><tp:treatment-sec sec-type="distribution" id="SECID0EJABG"><title>Distribution.</title><p>Known only from the type locality.</p></tp:treatment-sec><tp:treatment-sec sec-type="comments" id="SECID0EOABG"><title>Comment.</title><p>This new species name was mentioned as <italic><tp:taxon-name><tp:taxon-name-part taxon-name-part-type="genus" reg="Liphistius">Liphistius</tp:taxon-name-part></tp:taxon-name></italic> sp. WTK in <xref ref-type="bibr" rid="B12">Sivayyapram et al. (2023)</xref></p></tp:treatment-sec><tp:treatment-sec><!--Section generated to contain objects referenced in tp:taxon-treatment.--><fig id="F1" position="float" orientation="portrait"><object-id xmlns:xlink="http://www.w3.org/1999/xlink" content-type="doi" xlink:type="simple">10.3897/zookeys.1189.115850.figure1</object-id><object-id xmlns:xlink="http://www.w3.org/1999/xlink" content-type="zenodo_dep_id" xlink:type="simple">10527508</object-id><object-id xmlns:xlink="http://www.w3.org/1999/xlink" content-type="arpha" xlink:type="simple">E61105E0-6FA6-5DFF-B611-3D1DCBC57522</object-id><label>Figure 1.</label><caption><p>Map showing the localities of the new <italic><tp:taxon-name><tp:taxon-name-part taxon-name-part-type="genus" reg="Liphistius">Liphistius</tp:taxon-name-part></tp:taxon-name></italic> species described.</p></caption><graphic xmlns:xlink="http://www.w3.org/1999/xlink" xlink:href="zookeys-1189-203_article-115850__-g001.jpg" position="float" orientation="portrait" xlink:type="simple" id="oo_968002.jpg"><uri content-type="original_file" xlink:type="simple">https://binary.pensoft.net/fig/968002</uri></graphic></fig><fig id="F14" position="float" orientation="portrait"><object-id xmlns:xlink="http://www.w3.org/1999/xlink" content-type="doi" xlink:type="simple">10.3897/zookeys.1189.115850.figure14</object-id><object-id xmlns:xlink="http://www.w3.org/1999/xlink" content-type="zenodo_dep_id" xlink:type="simple">10527520</object-id><object-id xmlns:xlink="http://www.w3.org/1999/xlink" content-type="arpha" xlink:type="simple">AC737C5B-A089-5BAD-8260-D6D7C122C5FD</object-id><label>Figure 14.</label><caption><p>Left to right: <italic><tp:taxon-name><tp:taxon-name-part taxon-name-part-type="genus" reg="Liphistius">Liphistius</tp:taxon-name-part><tp:taxon-name-part taxon-name-part-type="species" reg="kaengkhoi">kaengkhoi</tp:taxon-name-part></tp:taxon-name></italic> sp. nov., <italic><tp:taxon-name><tp:taxon-name-part taxon-name-part-type="genus" reg="Liphistius">Liphistius</tp:taxon-name-part><tp:taxon-name-part taxon-name-part-type="species" reg="hintung">hintung</tp:taxon-name-part></tp:taxon-name></italic> sp. nov., <italic><tp:taxon-name><tp:taxon-name-part taxon-name-part-type="genus" reg="Liphistius">Liphistius</tp:taxon-name-part><tp:taxon-name-part taxon-name-part-type="species" reg="buyphradi">buyphradi</tp:taxon-name-part></tp:taxon-name></italic> sp. nov., and <italic><tp:taxon-name><tp:taxon-name-part taxon-name-part-type="genus" reg="Liphistius">Liphistius</tp:taxon-name-part><tp:taxon-name-part taxon-name-part-type="species" reg="champakpheaw">champakpheaw</tp:taxon-name-part></tp:taxon-name></italic> sp. nov. <bold>A</bold> male dorsal view <bold>B</bold> male palp <bold>C</bold> female dorsal view <bold>D</bold> vulva plate. Scale bars: 10 mm (<bold>A, C</bold>); 1 mm (<bold>B, D</bold>).</p></caption><graphic xmlns:xlink="http://www.w3.org/1999/xlink" xlink:href="zookeys-1189-203_article-115850__-g014.jpg" position="float" orientation="portrait" xlink:type="simple" id="oo_968015.jpg"><uri content-type="original_file" xlink:type="simple">https://binary.pensoft.net/fig/968015</uri></graphic></fig><fig id="F7" position="float" orientation="portrait"><object-id xmlns:xlink="http://www.w3.org/1999/xlink" content-type="doi" xlink:type="simple">10.3897/zookeys.1189.115850.figure7</object-id><object-id xmlns:xlink="http://www.w3.org/1999/xlink" content-type="zenodo_dep_id" xlink:type="simple">10527533</object-id><object-id xmlns:xlink="http://www.w3.org/1999/xlink" content-type="arpha" xlink:type="simple">BD957E98-B8E7-57EA-A285-A252C0A2C282</object-id><label>Figure 7.</label><caption><p><italic><tp:taxon-name><tp:taxon-name-part taxon-name-part-type="genus" reg="Liphistius">Liphistius</tp:taxon-name-part><tp:taxon-name-part taxon-name-part-type="species" reg="kaengkhoi">kaengkhoi</tp:taxon-name-part></tp:taxon-name></italic> sp. nov. male palp and vulva plate <bold>A–D</bold> ARA-2018-284 (holotype) palp <bold>A</bold> prolateral view <bold>B</bold> ventral view <bold>C</bold> retrolateral view <bold>D</bold> distal view <bold>E, F</bold> ARA-2018-286 (allotype) vulva plate <bold>E</bold> ventral view <bold>F</bold> dorsal view. Abbreviations: CDO = central dorsal opening; CT = contrategulum; Cu = cumulus; de = distal edge of the contrategulum; Em = embolus; GA = genital atrium; mm = millimeter; PC = paracymbium; PeP = paraembolic plate; PP = poreplate; PS = posterior stalk; RC = receptacular cluster; ST = subtegulum; T = tegulum; TiA = tibial apophysis. Scale bar: 1 mm.</p></caption><graphic xmlns:xlink="http://www.w3.org/1999/xlink" xlink:href="zookeys-1189-203_article-115850__-g007.jpg" position="float" orientation="portrait" xlink:type="simple" id="oo_968008.jpg"><uri content-type="original_file" xlink:type="simple">https://binary.pensoft.net/fig/968008</uri></graphic></fig></tp:treatment-sec><ref-list><ref id="B12"><mixed-citation xmlns:xlink="http://www.w3.org/1999/xlink" xlink:type="simple"><person-group><name name-style="western"><surname>Sivayyapram</surname><given-names>V</given-names></name><name name-style="western"><surname>Kunsete</surname><given-names>C</given-names></name><name name-style="western"><surname>Xu</surname><given-names>X</given-names></name><name name-style="western"><surname>Smith</surname><given-names>DR</given-names></name><name name-style="western"><surname>Traiyasut</surname><given-names>P</given-names></name><name name-style="western"><surname>Deowanish</surname><given-names>S</given-names></name><name name-style="western"><surname>Li</surname><given-names>D</given-names></name><name name-style="western"><surname>Warrit</surname><given-names>N</given-names></name></person-group> (<year>2023</year>) Molecular phylogeny, biogeography, and species delimitation of segmented spider genus <italic><tp:taxon-name><tp:taxon-name-part taxon-name-part-type="genus">Liphistius</tp:taxon-name-part></tp:taxon-name></italic> (<tp:taxon-name><tp:taxon-name-part taxon-name-part-type="order">Araneae</tp:taxon-name-part></tp:taxon-name>: <tp:taxon-name><tp:taxon-name-part taxon-name-part-type="family">Liphistiidae</tp:taxon-name-part></tp:taxon-name>) in Thailand. Zoological Journal of the Linnean Society, zlad149. <ext-link xlink:href="10.1093/zoolinnean/zlad149" ext-link-type="doi" xlink:type="simple">https://doi.org/10.1093/zoolinnean/zlad149</ext-link></mixed-citation></ref></ref-list></tp:taxon-treatment>
