# Supplementary material for: ﻿Seven new species of the segmented spider genus Liphistius (Mesothelae, Liphistiidae) in Thailand and Myanmar
Source: Zookeys. 2024 Jan 16;1189:203–29. doi: 10.3897/zookeys.1189.115850 (PMC10836218; doi:10.3897/zookeys.1189.115850)
Supplement: XML Treatment for Liphistius buyphradi [file zookeys.1189.115850-treatment7.xml]

<!DOCTYPE tp:taxon-treatment
  PUBLIC "-//TaxonX//DTD Taxonomic Treatment Publishing DTD v0 20100105//EN" "tax-treatment-NSO.dtd">
<tp:taxon-treatment xmlns:tp="http://www.plazi.org/taxpub"><tp:treatment-meta><kwd-group><label>Taxon classification</label><kwd>
                <named-content content-type="kingdom">Animalia</named-content>
              </kwd><kwd>
                <named-content content-type="order">Araneae</named-content>
              </kwd><kwd>
                <named-content content-type="family">Liphistiidae</named-content>
              </kwd></kwd-group><mixed-citation publication-type="journal"><person-group><name><surname>Sivayyapram</surname><given-names>Varat</given-names></name><name><surname>Kunsete</surname><given-names>Chawakorn</given-names></name><name><surname>Xu</surname><given-names>Xin</given-names></name><name><surname>Smith</surname><given-names>Deborah R.</given-names></name><name><surname>Traiyasut</surname><given-names>Prapun</given-names></name><name><surname>Deowanish</surname><given-names>Sureerat</given-names></name><name><surname>Aung</surname><given-names>Mu Mu</given-names></name><name><surname>Ono</surname><given-names>Hirotsugu</given-names></name><name><surname>Li</surname><given-names>Daiqin</given-names></name><name><surname>Warrit</surname><given-names>Natapot</given-names></name></person-group><article-title>﻿Seven new species of the segmented spider genus <italic><tp:taxon-name><tp:taxon-name-part taxon-name-part-type="genus" reg="Liphistius">Liphistius</tp:taxon-name-part></tp:taxon-name></italic> (<tp:taxon-name><tp:taxon-name-part taxon-name-part-type="suborder">Mesothelae</tp:taxon-name-part></tp:taxon-name>, <tp:taxon-name><tp:taxon-name-part taxon-name-part-type="family">Liphistiidae</tp:taxon-name-part></tp:taxon-name>) in Thailand and Myanmar</article-title><source>Zookeys</source><day>16</day><month>01</month><year>2024</year><volume>1189</volume><fpage>203</fpage><lpage>229</lpage><pub-id pub-id-type="doi">10.3897/zookeys.1189.115850</pub-id></mixed-citation></tp:treatment-meta><tp:nomenclature><label>﻿</label><tp:taxon-name>
              <object-id xmlns:xlink="http://www.w3.org/1999/xlink" content-type="arpha" xlink:type="simple">99B3C343-7DA2-5C69-AA3D-F5C5ED1B6E8D</object-id>
              <tp:taxon-name-part taxon-name-part-type="genus" reg="Liphistius">Liphistius</tp:taxon-name-part>
              <tp:taxon-name-part taxon-name-part-type="species" reg="buyphradi">buyphradi</tp:taxon-name-part>
              <object-id xmlns:xlink="http://www.w3.org/1999/xlink" content-type="zoobank" xlink:type="simple">https://zoobank.org/FFFB3423-C421-48AE-858F-6D1B8D169082</object-id>
            </tp:taxon-name><tp:taxon-authority>Sivayyapram &amp; Warrit</tp:taxon-authority><tp:taxon-status xmlns:xlink="http://www.w3.org/1999/xlink" xlink:type="simple">sp. nov.</tp:taxon-status><xref ref-type="fig" rid="F1">Figs 1</xref><xref ref-type="fig" rid="F10">, 10</xref><xref ref-type="fig" rid="F11">, 11</xref><xref ref-type="fig" rid="F14">, 14</xref></tp:nomenclature><tp:treatment-sec sec-type="type material" id="SECID0EYCBG"><title>Type material.</title><p><bold><italic>Holotype</italic></bold>: Thailand • 1♂; Saraburi, Mueang Saraburi District, Nong Pla Lai; alt. 90 m; 17 August 2017; N. Warrit, V. Sivayyapram, C. Kunsete, N. Chatthanabun, P. Traiyasut leg.; ARA-2017-139. <bold><italic>Allotype</italic></bold>: Thailand • 1♀; same data as for the holotype; ARA-2017-140. <bold><italic>Paratype</italic></bold>: Thailand • 1♀; same data as for the holotype; ARA-2017-138.</p></tp:treatment-sec><tp:treatment-sec sec-type="diagnosis" id="SECID0EJDBG"><title>Diagnosis.</title><p><italic><tp:taxon-name><tp:taxon-name-part taxon-name-part-type="genus" reg="Liphistius">Liphistius</tp:taxon-name-part><tp:taxon-name-part taxon-name-part-type="species" reg="buyphradi">buyphradi</tp:taxon-name-part></tp:taxon-name></italic> sp. nov. is similar to <italic><tp:taxon-name><tp:taxon-name-part taxon-name-part-type="genus" reg="Liphistius">L.</tp:taxon-name-part><tp:taxon-name-part taxon-name-part-type="species" reg="kaengkhoi">kaengkhoi</tp:taxon-name-part></tp:taxon-name></italic> sp. nov., <italic><tp:taxon-name><tp:taxon-name-part taxon-name-part-type="genus" reg="Liphistius">L.</tp:taxon-name-part><tp:taxon-name-part taxon-name-part-type="species" reg="champakpheaw">champakpheaw</tp:taxon-name-part></tp:taxon-name></italic> sp. nov., <italic><tp:taxon-name><tp:taxon-name-part taxon-name-part-type="genus" reg="Liphistius">L.</tp:taxon-name-part><tp:taxon-name-part taxon-name-part-type="species" reg="hintung">hintung</tp:taxon-name-part></tp:taxon-name></italic> sp. nov. and <italic><tp:taxon-name><tp:taxon-name-part taxon-name-part-type="genus" reg="Liphistius">L.</tp:taxon-name-part><tp:taxon-name-part taxon-name-part-type="species" reg="suwat">suwat</tp:taxon-name-part></tp:taxon-name></italic> in its general appearance. The male of <italic><tp:taxon-name><tp:taxon-name-part taxon-name-part-type="genus" reg="Liphistius">L.</tp:taxon-name-part><tp:taxon-name-part taxon-name-part-type="species" reg="buyphradi">buyphradi</tp:taxon-name-part></tp:taxon-name></italic> sp. nov. can be distinguished from those species, except for <italic><tp:taxon-name><tp:taxon-name-part taxon-name-part-type="genus" reg="Liphistius">L.</tp:taxon-name-part><tp:taxon-name-part taxon-name-part-type="species" reg="champakpheaw">champakpheaw</tp:taxon-name-part></tp:taxon-name></italic> sp. nov., by the male palp with flat paracymbium (Fig. <xref ref-type="fig" rid="F14">14</xref>; <xref ref-type="bibr" rid="B5">Schwendinger 1996</xref>: fig. 43A); and from <italic><tp:taxon-name><tp:taxon-name-part taxon-name-part-type="genus" reg="Liphistius">L.</tp:taxon-name-part><tp:taxon-name-part taxon-name-part-type="species" reg="champakpheaw">champakpheaw</tp:taxon-name-part></tp:taxon-name></italic> sp. nov. by the male palp with proximal edge of the tegulum moderately long, arched, and finely dentate (short, oblique in <italic><tp:taxon-name><tp:taxon-name-part taxon-name-part-type="genus" reg="Liphistius">L.</tp:taxon-name-part><tp:taxon-name-part taxon-name-part-type="species" reg="champakpheaw">champakpheaw</tp:taxon-name-part></tp:taxon-name></italic> sp. nov.; Fig. <xref ref-type="fig" rid="F13">13C</xref>). The female <italic><tp:taxon-name><tp:taxon-name-part taxon-name-part-type="genus" reg="Liphistius">L.</tp:taxon-name-part><tp:taxon-name-part taxon-name-part-type="species" reg="buyphradi">buyphradi</tp:taxon-name-part></tp:taxon-name></italic> sp. nov. is difficult to distinguish from those of the <italic><tp:taxon-name><tp:taxon-name-part taxon-name-part-type="genus" reg="Liphistius">L.</tp:taxon-name-part><tp:taxon-name-part taxon-name-part-type="species" reg="kaengkhoi">kaengkhoi</tp:taxon-name-part></tp:taxon-name></italic> sp. nov., <italic><tp:taxon-name><tp:taxon-name-part taxon-name-part-type="genus" reg="Liphistius">L.</tp:taxon-name-part><tp:taxon-name-part taxon-name-part-type="species" reg="champakpheaw">champakpheaw</tp:taxon-name-part></tp:taxon-name></italic> sp. nov., <italic><tp:taxon-name><tp:taxon-name-part taxon-name-part-type="genus" reg="Liphistius">L.</tp:taxon-name-part><tp:taxon-name-part taxon-name-part-type="species" reg="hintung">hintung</tp:taxon-name-part></tp:taxon-name></italic> sp. nov. and <italic><tp:taxon-name><tp:taxon-name-part taxon-name-part-type="genus" reg="Liphistius">L.</tp:taxon-name-part><tp:taxon-name-part taxon-name-part-type="species" reg="suwat">suwat</tp:taxon-name-part></tp:taxon-name></italic> Schwendinger, 1996. Molecular phylogeny and species delimitation using <italic>COI</italic> and multi-locus data support monophyly and species status of all new species described here (<xref ref-type="bibr" rid="B12">Sivayyapram et al. 2023</xref>).</p></tp:treatment-sec><tp:treatment-sec sec-type="description" id="SECID0E2IBG"><title>Description.</title><p><bold>Male</bold> (Holotype: ARA-2017-139; Fig. <xref ref-type="fig" rid="F10">10A, B</xref>). <bold><italic>Coloration (in alcohol)</italic></bold>: carapace brown with black stripe along the margins; abdominal tergite olive green, except on the white posterior margins; membranous parts of the opisthosoma cream colored with black mottled spots; chelicerae olive green, paler on the proximal part; palp and legs olive green, without distinct annulation.</p><fig id="F10" position="float" orientation="portrait"><object-id xmlns:xlink="http://www.w3.org/1999/xlink" content-type="doi" xlink:type="simple">10.3897/zookeys.1189.115850.figure10</object-id><object-id xmlns:xlink="http://www.w3.org/1999/xlink" content-type="zenodo_dep_id" xlink:type="simple">10527512</object-id><object-id xmlns:xlink="http://www.w3.org/1999/xlink" content-type="arpha" xlink:type="simple">1C50B1E8-1FA8-550B-87D9-55E0CFA6C0CB</object-id><label>Figure 10.</label><caption><p><italic><tp:taxon-name><tp:taxon-name-part taxon-name-part-type="genus" reg="Liphistius">Liphistius</tp:taxon-name-part><tp:taxon-name-part taxon-name-part-type="species" reg="buyphradi">buyphradi</tp:taxon-name-part></tp:taxon-name></italic> sp. nov. <bold>A, B</bold> male ARA-2017-139 (holotype) <bold>C, D</bold> female, ARA-2017-140 (allotype) <bold>A, C</bold> dorsal view <bold>B, D</bold> lateral view. Scale bar: 10 mm.</p></caption><graphic xmlns:xlink="http://www.w3.org/1999/xlink" xlink:href="zookeys-1189-203_article-115850__-g010.jpg" position="float" orientation="portrait" xlink:type="simple" id="oo_968011.jpg"><uri content-type="original_file" xlink:type="simple">https://binary.pensoft.net/fig/968011</uri></graphic></fig><p><bold><italic>Palp</italic></bold> (Fig. <xref ref-type="fig" rid="F11">11A–D</xref>): tibial apophysis round, carrying one long slender and three tapering megaspines; paracymbium round but flat, dark patch with spicules isolated by a pale band; cumulus plane, bearing long black bristles; subtegulum without apophysis; contrategulum without apophysis, distal edge of contrategulum narrow with a depression leading to the oblique conical dorsal apex; tegulum large, axe-blade shaped, possessing a long ridge on the surface, indistinctly separated from the contrategulum, proximal margin with arched, moderately dentate edge, distal margin oblique with moderately apophysis; pigmental bridge between tegulum and contrategulum distinct; paraembolic plate round, as long as wide, project into scale like-plate; embolus proper: sclerotized part with two longitudinal ridges reaching to the tip.</p><fig id="F11" position="float" orientation="portrait"><object-id xmlns:xlink="http://www.w3.org/1999/xlink" content-type="doi" xlink:type="simple">10.3897/zookeys.1189.115850.figure11</object-id><object-id xmlns:xlink="http://www.w3.org/1999/xlink" content-type="zenodo_dep_id" xlink:type="simple">10527514</object-id><object-id xmlns:xlink="http://www.w3.org/1999/xlink" content-type="arpha" xlink:type="simple">E9A18D55-F428-53E2-964E-4381B2F060C8</object-id><label>Figure 11.</label><caption><p><italic><tp:taxon-name><tp:taxon-name-part taxon-name-part-type="genus" reg="Liphistius">Liphistius</tp:taxon-name-part><tp:taxon-name-part taxon-name-part-type="species" reg="buyphradi">buyphradi</tp:taxon-name-part></tp:taxon-name></italic> sp. nov. male palp and vulva plate <bold>A–D</bold> ARA-2017-139 (holotype) palp <bold>A</bold> prolateral view <bold>B</bold> ventral view <bold>C</bold> retrolateral view <bold>D</bold> distal view <bold>E, F</bold> ARA-2017-140 (allotype) vulva plate <bold>E</bold> ventral view <bold>F</bold> dorsal view. Abbreviations: CDO = central dorsal opening; CT = contrategulum; Cu = cumulus; de = distal edge of the contrategulum; Em = embolus; GA = genital atrium; mm = millimeter; PC = paracymbium; PeP = paraembolic plate; PP = poreplate; PS = posterior stalk; RC = receptacular cluster; ST = subtegulum; T = tegulum; TiA = tibial apophysis. Scale bar: 1 mm.</p></caption><graphic xmlns:xlink="http://www.w3.org/1999/xlink" xlink:href="zookeys-1189-203_article-115850__-g011.jpg" position="float" orientation="portrait" xlink:type="simple" id="oo_968012.jpg"><uri content-type="original_file" xlink:type="simple">https://binary.pensoft.net/fig/968012</uri></graphic></fig><p><bold><italic>Measurements</italic></bold>: Total length 15.60; carapace 7.80 long, 7.28 wide; opisthosoma 8.19 long, 7.02 wide; ocular tubercle 1.04 long, 1.04 wide; palpal coxa 2.10 long, 1.17 wide; labium 0.72 long, 1.44 wide; sternum 3.92 long, 2.16 wide (1.02 on ventral surface); palp 12.48 long (4.14 + 2.34 + 3.90 + – + 2.10); leg I 20.88 long (6.06 + 3.00 + 4.26 + 5.22 + 2.34); leg II 22.62 long (6.24 + 3.12 + 5.16 + 7.14 + 2.64); leg III 24.66 long (6.60 + 3.12 + 5.16 + 7.14 + 2.64); leg IV 31.44 long (8.22 + 3.30 + 6.54 + 9.66 + 3.72).</p><p><bold>Female</bold> (Allotype: ARA-2017-140; Fig. <xref ref-type="fig" rid="F10">10C, D</xref>). <bold><italic>Coloration (in alcohol)</italic></bold>: carapace orange with black marking behind the ocular tubercle and on the peripheral area of the thoracic region; abdominal tergites black, except on the white posterior margins; membranous part of the opisthosoma cream colored with black mottled spots; chelicerae orange, paler at the proximal part; palp and leg femora to metatarsi orange, distal part of metatarsi I–III with black mottled marking, tarsi I–III black, tarsi IV orange with black annulations on the proximal and distal parts.</p><p><bold><italic>Vulva</italic></bold> (Fig. <xref ref-type="fig" rid="F12">12E, F</xref>): vulva plate almost round; genital atrium with lateral hairs; posterior stalk narrow, V-shaped; pore plate quadrangular slightly wider than long; lateral margins thickened, projected into a lip, bearing moderate anterolateral lobes; anterior margin arched, thickened, not projected into a lip; receptacular cluster racemose; central dorsal opening wide.</p><fig id="F12" position="float" orientation="portrait"><object-id xmlns:xlink="http://www.w3.org/1999/xlink" content-type="doi" xlink:type="simple">10.3897/zookeys.1189.115850.figure12</object-id><object-id xmlns:xlink="http://www.w3.org/1999/xlink" content-type="zenodo_dep_id" xlink:type="simple">10527516</object-id><object-id xmlns:xlink="http://www.w3.org/1999/xlink" content-type="arpha" xlink:type="simple">FE598650-F894-5AA2-9198-54DE07E1C9F4</object-id><label>Figure 12.</label><caption><p><italic><tp:taxon-name><tp:taxon-name-part taxon-name-part-type="genus" reg="Liphistius">Liphistius</tp:taxon-name-part><tp:taxon-name-part taxon-name-part-type="species" reg="champakpheaw">champakpheaw</tp:taxon-name-part></tp:taxon-name></italic> sp. nov. <bold>A, B</bold> male ARA-2017-146 (holotype) <bold>C, D</bold> female, ARA-2017-146a (allotype) <bold>A, C</bold> dorsal view <bold>B, D</bold> lateral view. Scale bar: 10 mm.</p></caption><graphic xmlns:xlink="http://www.w3.org/1999/xlink" xlink:href="zookeys-1189-203_article-115850__-g012.jpg" position="float" orientation="portrait" xlink:type="simple" id="oo_968013.jpg"><uri content-type="original_file" xlink:type="simple">https://binary.pensoft.net/fig/968013</uri></graphic></fig><p><bold><italic>Measurements</italic></bold>: Total length 24.70; carapace 10.66 long, 8.97 wide; opisthosoma 12.35 long, 8.84 wide; ocular tubercle 1.04 long, 1.04 wide; palpal coxa 3.24 long, 2.88 wide; labium 1.16 long, 2.48 wide; sternum 5.36 long, 2.80 wide (1.76 on ventral surface); palp 16.90 long (5.80 + 3.40 + 3.90 + – + 3.80); leg I 20.20 long (6.90 + 3.90 + 4.00 + 3.50 + 1.90); leg II 20.40 long (6.60 + 3.80 + 4.10 + 4.10 + 1.80); leg III 22.30 long (6.80 + 4.00 + 4.10 + 5.00 + 2.40); leg IV 30.80 long (8.40 + 4.20 + 6.10 + 8.20 + 3.90).</p></tp:treatment-sec><tp:treatment-sec sec-type="etymology" id="SECID0EBOBG"><title>Etymology.</title><p>The specific epithet <italic>buyphradi</italic> is dedicated to Mr. Phuri Buyphrad for providing information on the type locality of the new species.</p></tp:treatment-sec><tp:treatment-sec sec-type="distribution" id="SECID0EJOBG"><title>Distribution.</title><p>Known only from the type locality.</p></tp:treatment-sec><tp:treatment-sec sec-type="comments" id="SECID0EOOBG"><title>Comment.</title><p>This new species name was mentioned as <italic><tp:taxon-name><tp:taxon-name-part taxon-name-part-type="genus" reg="Liphistius">Liphistius</tp:taxon-name-part></tp:taxon-name></italic> sp. SL in <xref ref-type="bibr" rid="B12">Sivayyapram et al. (2023)</xref>.</p></tp:treatment-sec><tp:treatment-sec><!--Section generated to contain objects referenced in tp:taxon-treatment.--><fig id="F1" position="float" orientation="portrait"><object-id xmlns:xlink="http://www.w3.org/1999/xlink" content-type="doi" xlink:type="simple">10.3897/zookeys.1189.115850.figure1</object-id><object-id xmlns:xlink="http://www.w3.org/1999/xlink" content-type="zenodo_dep_id" xlink:type="simple">10527508</object-id><object-id xmlns:xlink="http://www.w3.org/1999/xlink" content-type="arpha" xlink:type="simple">E61105E0-6FA6-5DFF-B611-3D1DCBC57522</object-id><label>Figure 1.</label><caption><p>Map showing the localities of the new <italic><tp:taxon-name><tp:taxon-name-part taxon-name-part-type="genus" reg="Liphistius">Liphistius</tp:taxon-name-part></tp:taxon-name></italic> species described.</p></caption><graphic xmlns:xlink="http://www.w3.org/1999/xlink" xlink:href="zookeys-1189-203_article-115850__-g001.jpg" position="float" orientation="portrait" xlink:type="simple" id="oo_968002.jpg"><uri content-type="original_file" xlink:type="simple">https://binary.pensoft.net/fig/968002</uri></graphic></fig><fig id="F14" position="float" orientation="portrait"><object-id xmlns:xlink="http://www.w3.org/1999/xlink" content-type="doi" xlink:type="simple">10.3897/zookeys.1189.115850.figure14</object-id><object-id xmlns:xlink="http://www.w3.org/1999/xlink" content-type="zenodo_dep_id" xlink:type="simple">10527520</object-id><object-id xmlns:xlink="http://www.w3.org/1999/xlink" content-type="arpha" xlink:type="simple">AC737C5B-A089-5BAD-8260-D6D7C122C5FD</object-id><label>Figure 14.</label><caption><p>Left to right: <italic><tp:taxon-name><tp:taxon-name-part taxon-name-part-type="genus" reg="Liphistius">Liphistius</tp:taxon-name-part><tp:taxon-name-part taxon-name-part-type="species" reg="kaengkhoi">kaengkhoi</tp:taxon-name-part></tp:taxon-name></italic> sp. nov., <italic><tp:taxon-name><tp:taxon-name-part taxon-name-part-type="genus" reg="Liphistius">Liphistius</tp:taxon-name-part><tp:taxon-name-part taxon-name-part-type="species" reg="hintung">hintung</tp:taxon-name-part></tp:taxon-name></italic> sp. nov., <italic><tp:taxon-name><tp:taxon-name-part taxon-name-part-type="genus" reg="Liphistius">Liphistius</tp:taxon-name-part><tp:taxon-name-part taxon-name-part-type="species" reg="buyphradi">buyphradi</tp:taxon-name-part></tp:taxon-name></italic> sp. nov., and <italic><tp:taxon-name><tp:taxon-name-part taxon-name-part-type="genus" reg="Liphistius">Liphistius</tp:taxon-name-part><tp:taxon-name-part taxon-name-part-type="species" reg="champakpheaw">champakpheaw</tp:taxon-name-part></tp:taxon-name></italic> sp. nov. <bold>A</bold> male dorsal view <bold>B</bold> male palp <bold>C</bold> female dorsal view <bold>D</bold> vulva plate. Scale bars: 10 mm (<bold>A, C</bold>); 1 mm (<bold>B, D</bold>).</p></caption><graphic xmlns:xlink="http://www.w3.org/1999/xlink" xlink:href="zookeys-1189-203_article-115850__-g014.jpg" position="float" orientation="portrait" xlink:type="simple" id="oo_968015.jpg"><uri content-type="original_file" xlink:type="simple">https://binary.pensoft.net/fig/968015</uri></graphic></fig><fig id="F13" position="float" orientation="portrait"><object-id xmlns:xlink="http://www.w3.org/1999/xlink" content-type="doi" xlink:type="simple">10.3897/zookeys.1189.115850.figure13</object-id><object-id xmlns:xlink="http://www.w3.org/1999/xlink" content-type="zenodo_dep_id" xlink:type="simple">10527518</object-id><object-id xmlns:xlink="http://www.w3.org/1999/xlink" content-type="arpha" xlink:type="simple">87382ED5-FB95-5147-A9BA-240855BF091B</object-id><label>Figure 13.</label><caption><p><italic><tp:taxon-name><tp:taxon-name-part taxon-name-part-type="genus" reg="Liphistius">Liphistius</tp:taxon-name-part><tp:taxon-name-part taxon-name-part-type="species" reg="champakpheaw">champakpheaw</tp:taxon-name-part></tp:taxon-name></italic> sp. nov. male palp and vulva plate <bold>A–D</bold> ARA-2017-146 (holotype) palp <bold>A</bold> prolateral view <bold>B</bold> ventral view <bold>C</bold> retrolateral view <bold>D</bold> distal view <bold>E, F</bold> ARA-2018-146a (allotype) vulva plate <bold>E</bold> ventral view <bold>F</bold> dorsal view. Abbreviations: CDO = central dorsal opening; CT = contrategulum; Cu = cumulus; de = distal edge of the contrategulum; Em = embolus; GA = genital atrium; mm = millimeter; PC = paracymbium; PeP = paraembolic plate; PP = poreplate; PS = posterior stalk; RC = receptacular cluster; ST = subtegulum; T = tegulum; TiA = tibial apophysis. Scale bar: 1 mm.</p></caption><graphic xmlns:xlink="http://www.w3.org/1999/xlink" xlink:href="zookeys-1189-203_article-115850__-g013.jpg" position="float" orientation="portrait" xlink:type="simple" id="oo_968014.jpg"><uri content-type="original_file" xlink:type="simple">https://binary.pensoft.net/fig/968014</uri></graphic></fig></tp:treatment-sec><ref-list><ref id="B5"><mixed-citation xmlns:xlink="http://www.w3.org/1999/xlink" xlink:type="simple"><person-group><name name-style="western"><surname>Schwendinger</surname><given-names>PJ</given-names></name></person-group> (<year>1996</year>) <article-title>New <italic><tp:taxon-name><tp:taxon-name-part taxon-name-part-type="genus">Liphistius</tp:taxon-name-part></tp:taxon-name></italic> species (<tp:taxon-name><tp:taxon-name-part taxon-name-part-type="order">Araneae</tp:taxon-name-part></tp:taxon-name>, <tp:taxon-name><tp:taxon-name-part taxon-name-part-type="suborder">Mesothelae</tp:taxon-name-part></tp:taxon-name>) from western and eastern Thailand.</article-title><source>Zoologica Scripta</source><volume>25</volume>(<issue>2</issue>): <fpage>123</fpage>–<lpage>141</lpage>. <ext-link xlink:href="10.1111/j.1463-6409.1996.tb00155.x" ext-link-type="doi" xlink:type="simple">https://doi.org/10.1111/j.1463-6409.1996.tb00155.x</ext-link></mixed-citation></ref><ref id="B12"><mixed-citation xmlns:xlink="http://www.w3.org/1999/xlink" xlink:type="simple"><person-group><name name-style="western"><surname>Sivayyapram</surname><given-names>V</given-names></name><name name-style="western"><surname>Kunsete</surname><given-names>C</given-names></name><name name-style="western"><surname>Xu</surname><given-names>X</given-names></name><name name-style="western"><surname>Smith</surname><given-names>DR</given-names></name><name name-style="western"><surname>Traiyasut</surname><given-names>P</given-names></name><name name-style="western"><surname>Deowanish</surname><given-names>S</given-names></name><name name-style="western"><surname>Li</surname><given-names>D</given-names></name><name name-style="western"><surname>Warrit</surname><given-names>N</given-names></name></person-group> (<year>2023</year>) Molecular phylogeny, biogeography, and species delimitation of segmented spider genus <italic><tp:taxon-name><tp:taxon-name-part taxon-name-part-type="genus">Liphistius</tp:taxon-name-part></tp:taxon-name></italic> (<tp:taxon-name><tp:taxon-name-part taxon-name-part-type="order">Araneae</tp:taxon-name-part></tp:taxon-name>: <tp:taxon-name><tp:taxon-name-part taxon-name-part-type="family">Liphistiidae</tp:taxon-name-part></tp:taxon-name>) in Thailand. Zoological Journal of the Linnean Society, zlad149. <ext-link xlink:href="10.1093/zoolinnean/zlad149" ext-link-type="doi" xlink:type="simple">https://doi.org/10.1093/zoolinnean/zlad149</ext-link></mixed-citation></ref></ref-list></tp:taxon-treatment>
