# Supplementary material for: ﻿Seven new species of the segmented spider genus Liphistius (Mesothelae, Liphistiidae) in Thailand and Myanmar
Source: Zookeys. 2024 Jan 16;1189:203–29. doi: 10.3897/zookeys.1189.115850 (PMC10836218; doi:10.3897/zookeys.1189.115850)
Supplement: XML Treatment for Liphistius champakpheaw [file zookeys.1189.115850-treatment8.xml]

<!DOCTYPE tp:taxon-treatment
  PUBLIC "-//TaxonX//DTD Taxonomic Treatment Publishing DTD v0 20100105//EN" "tax-treatment-NSO.dtd">
<tp:taxon-treatment xmlns:tp="http://www.plazi.org/taxpub"><tp:treatment-meta><kwd-group><label>Taxon classification</label><kwd>
                <named-content content-type="kingdom">Animalia</named-content>
              </kwd><kwd>
                <named-content content-type="order">Araneae</named-content>
              </kwd><kwd>
                <named-content content-type="family">Liphistiidae</named-content>
              </kwd></kwd-group><mixed-citation publication-type="journal"><person-group><name><surname>Sivayyapram</surname><given-names>Varat</given-names></name><name><surname>Kunsete</surname><given-names>Chawakorn</given-names></name><name><surname>Xu</surname><given-names>Xin</given-names></name><name><surname>Smith</surname><given-names>Deborah R.</given-names></name><name><surname>Traiyasut</surname><given-names>Prapun</given-names></name><name><surname>Deowanish</surname><given-names>Sureerat</given-names></name><name><surname>Aung</surname><given-names>Mu Mu</given-names></name><name><surname>Ono</surname><given-names>Hirotsugu</given-names></name><name><surname>Li</surname><given-names>Daiqin</given-names></name><name><surname>Warrit</surname><given-names>Natapot</given-names></name></person-group><article-title>﻿Seven new species of the segmented spider genus <italic><tp:taxon-name><tp:taxon-name-part taxon-name-part-type="genus" reg="Liphistius">Liphistius</tp:taxon-name-part></tp:taxon-name></italic> (<tp:taxon-name><tp:taxon-name-part taxon-name-part-type="suborder">Mesothelae</tp:taxon-name-part></tp:taxon-name>, <tp:taxon-name><tp:taxon-name-part taxon-name-part-type="family">Liphistiidae</tp:taxon-name-part></tp:taxon-name>) in Thailand and Myanmar</article-title><source>Zookeys</source><day>16</day><month>01</month><year>2024</year><volume>1189</volume><fpage>203</fpage><lpage>229</lpage><pub-id pub-id-type="doi">10.3897/zookeys.1189.115850</pub-id></mixed-citation></tp:treatment-meta><tp:nomenclature><label>﻿</label><tp:taxon-name>
              <object-id xmlns:xlink="http://www.w3.org/1999/xlink" content-type="arpha" xlink:type="simple">EF63018D-2171-5F27-81E2-5C40AF10B29D</object-id>
              <tp:taxon-name-part taxon-name-part-type="genus" reg="Liphistius">Liphistius</tp:taxon-name-part>
              <tp:taxon-name-part taxon-name-part-type="species" reg="champakpheaw">champakpheaw</tp:taxon-name-part>
              <object-id xmlns:xlink="http://www.w3.org/1999/xlink" content-type="zoobank" xlink:type="simple">https://zoobank.org/AB4110C0-8320-4090-BDAA-8C390A0584D4</object-id>
            </tp:taxon-name><tp:taxon-authority>Sivayyapram &amp; Warrit</tp:taxon-authority><tp:taxon-status xmlns:xlink="http://www.w3.org/1999/xlink" xlink:type="simple">sp. nov.</tp:taxon-status><xref ref-type="fig" rid="F1">Figs 1</xref><xref ref-type="fig" rid="F12">, 12</xref><xref ref-type="fig" rid="F13">, 13</xref><xref ref-type="fig" rid="F14">, 14</xref></tp:nomenclature><tp:treatment-sec sec-type="type material" id="SECID0EZQBG"><title>Type material.</title><p><bold><italic>Holotype</italic></bold>: Thailand • 1♂; Saraburi, Kaeng Khoi District, Cham Phak Phaeo; alt. 82 m; 19 August 2017; N. Warrit, V. Sivayyapram, C. Kunsete, N. Chatthanabun, P. Traiyasut leg.; ARA-2017-146. <bold><italic>Allotype</italic></bold>: Thailand • 1♀; same data as for the holotype; ARA-2017-146a.</p></tp:treatment-sec><tp:treatment-sec sec-type="diagnosis" id="SECID0EHRBG"><title>Diagnosis.</title><p><italic><tp:taxon-name><tp:taxon-name-part taxon-name-part-type="genus" reg="Liphistius">Liphistius</tp:taxon-name-part><tp:taxon-name-part taxon-name-part-type="species" reg="champakpheaw">champakpheaw</tp:taxon-name-part></tp:taxon-name></italic> sp. nov. is similar to <italic><tp:taxon-name><tp:taxon-name-part taxon-name-part-type="genus" reg="Liphistius">L.</tp:taxon-name-part><tp:taxon-name-part taxon-name-part-type="species" reg="kaengkhoi">kaengkhoi</tp:taxon-name-part></tp:taxon-name></italic> sp. nov., <italic><tp:taxon-name><tp:taxon-name-part taxon-name-part-type="genus" reg="Liphistius">L.</tp:taxon-name-part><tp:taxon-name-part taxon-name-part-type="species" reg="hintung">hintung</tp:taxon-name-part></tp:taxon-name></italic> sp. nov., <italic><tp:taxon-name><tp:taxon-name-part taxon-name-part-type="genus" reg="Liphistius">L.</tp:taxon-name-part><tp:taxon-name-part taxon-name-part-type="species" reg="buyphradi">buyphradi</tp:taxon-name-part></tp:taxon-name></italic> sp. nov., and <italic><tp:taxon-name><tp:taxon-name-part taxon-name-part-type="genus" reg="Liphistius">L.</tp:taxon-name-part><tp:taxon-name-part taxon-name-part-type="species" reg="suwat">suwat</tp:taxon-name-part></tp:taxon-name></italic> in its general appearance. <italic><tp:taxon-name><tp:taxon-name-part taxon-name-part-type="genus" reg="Liphistius">Liphistius</tp:taxon-name-part><tp:taxon-name-part taxon-name-part-type="species" reg="champakpheaw">champakpheaw</tp:taxon-name-part></tp:taxon-name></italic> sp. nov. is closely similar to <italic><tp:taxon-name><tp:taxon-name-part taxon-name-part-type="genus" reg="Liphistius">L.</tp:taxon-name-part><tp:taxon-name-part taxon-name-part-type="species" reg="buyphradi">buyphradi</tp:taxon-name-part></tp:taxon-name></italic> sp. nov. but can be distinguished by the male palp with tegulum that is short, obliqued, with dentate proximal edge (moderately long, arched in <italic><tp:taxon-name><tp:taxon-name-part taxon-name-part-type="genus" reg="Liphistius">L.</tp:taxon-name-part><tp:taxon-name-part taxon-name-part-type="species" reg="buyphradi">buyphradi</tp:taxon-name-part></tp:taxon-name></italic> sp. nov., Fig. <xref ref-type="fig" rid="F11">11C</xref>). The female <italic><tp:taxon-name><tp:taxon-name-part taxon-name-part-type="genus" reg="Liphistius">L.</tp:taxon-name-part><tp:taxon-name-part taxon-name-part-type="species" reg="champakpheaw">champakpheaw</tp:taxon-name-part></tp:taxon-name></italic> sp. nov. is difficult to distinguish from those of the <italic><tp:taxon-name><tp:taxon-name-part taxon-name-part-type="genus" reg="Liphistius">L.</tp:taxon-name-part><tp:taxon-name-part taxon-name-part-type="species" reg="kaengkhoi">kaengkhoi</tp:taxon-name-part></tp:taxon-name></italic> sp. nov., <italic><tp:taxon-name><tp:taxon-name-part taxon-name-part-type="genus" reg="Liphistius">L.</tp:taxon-name-part><tp:taxon-name-part taxon-name-part-type="species" reg="hintung">hintung</tp:taxon-name-part></tp:taxon-name></italic> sp. nov., <italic><tp:taxon-name><tp:taxon-name-part taxon-name-part-type="genus" reg="Liphistius">L.</tp:taxon-name-part><tp:taxon-name-part taxon-name-part-type="species" reg="buyphradi">buyphradi</tp:taxon-name-part></tp:taxon-name></italic> sp. nov., and <italic><tp:taxon-name><tp:taxon-name-part taxon-name-part-type="genus" reg="Liphistius">L.</tp:taxon-name-part><tp:taxon-name-part taxon-name-part-type="species" reg="suwat">suwat</tp:taxon-name-part></tp:taxon-name></italic> Schwendinger, 1996. Molecular phylogeny and species delimitation using <italic>COI</italic> and multi-locus data support monophyly and species status of all new species described here (<xref ref-type="bibr" rid="B12">Sivayyapram et al. 2023</xref>).</p></tp:treatment-sec><tp:treatment-sec sec-type="description" id="SECID0EGWBG"><title>Description.</title><p><bold>Male</bold> (Holotype: ARA-2017-146; Fig. <xref ref-type="fig" rid="F12">12A, B</xref>). <bold><italic>Coloration (in alcohol)</italic></bold>: carapace brown, slightly paler in the central area, without any distinct markings; abdominal tergites black, except for cream colored spots on the posterior margin; membranous part of the opisthosoma cream colored with black mottled spots; chelicerae olive green, paler at the proximal part; palp and legs uniformly brown.</p><p><bold><italic>Palp</italic></bold> (Fig. <xref ref-type="fig" rid="F13">13A–D</xref>): tibial apophysis wide distally, carrying four tapering megaspines; paracymbium round but flat, dark patch with spicules isolated by a pale band; cumulus plain, bearing several long bristles; subtegulum without apophysis; contrategulum without apophysis, distal edge of the contrategulum long with slight concavity leading to the truncate apex; tegulum moderate, proximal margins with short, tooth-like coarsely dentate edge; distal margin oblique, with large apophysis; paraembolic plate projected into scale-like plate, large, basally wide, running to blunt distal margin; embolus proper: sclerotized part with two longitudinal ridges reaching to the tip.</p><fig id="F13" position="float" orientation="portrait"><object-id xmlns:xlink="http://www.w3.org/1999/xlink" content-type="doi" xlink:type="simple">10.3897/zookeys.1189.115850.figure13</object-id><object-id xmlns:xlink="http://www.w3.org/1999/xlink" content-type="zenodo_dep_id" xlink:type="simple">10527518</object-id><object-id xmlns:xlink="http://www.w3.org/1999/xlink" content-type="arpha" xlink:type="simple">87382ED5-FB95-5147-A9BA-240855BF091B</object-id><label>Figure 13.</label><caption><p><italic><tp:taxon-name><tp:taxon-name-part taxon-name-part-type="genus" reg="Liphistius">Liphistius</tp:taxon-name-part><tp:taxon-name-part taxon-name-part-type="species" reg="champakpheaw">champakpheaw</tp:taxon-name-part></tp:taxon-name></italic> sp. nov. male palp and vulva plate <bold>A–D</bold> ARA-2017-146 (holotype) palp <bold>A</bold> prolateral view <bold>B</bold> ventral view <bold>C</bold> retrolateral view <bold>D</bold> distal view <bold>E, F</bold> ARA-2018-146a (allotype) vulva plate <bold>E</bold> ventral view <bold>F</bold> dorsal view. Abbreviations: CDO = central dorsal opening; CT = contrategulum; Cu = cumulus; de = distal edge of the contrategulum; Em = embolus; GA = genital atrium; mm = millimeter; PC = paracymbium; PeP = paraembolic plate; PP = poreplate; PS = posterior stalk; RC = receptacular cluster; ST = subtegulum; T = tegulum; TiA = tibial apophysis. Scale bar: 1 mm.</p></caption><graphic xmlns:xlink="http://www.w3.org/1999/xlink" xlink:href="zookeys-1189-203_article-115850__-g013.jpg" position="float" orientation="portrait" xlink:type="simple" id="oo_968014.jpg"><uri content-type="original_file" xlink:type="simple">https://binary.pensoft.net/fig/968014</uri></graphic></fig><p><bold><italic>Measurements</italic></bold>: Total length 14.82; carapace 7.54 long, 7.02 wide; opisthosoma 7.41 long, 5.46 wide; ocular tubercle 1.17 long, 1.43 wide; palpal coxa 2.10 long, 1.17 wide; labium 0.78 long, 1.30 wide; sternum 3.90 long, 3.64 wide (1.17 on ventral surface); palp 12.22 long (4.03 + 1.56 + 4.42 + – + 2.21); leg I 23.53 long (6.89 + 2.86 + 5.07 + 6.24 + 2.47); leg II 24.83 long (7.02 + 2.99 + 5.07 + 6.76 + 2.99); leg III 28.34 long (7.28 + 3.38 + 5.72 + 8.32 + 3.64); leg IV 34.84 long (8.84 + 3.51 + 7.15 + 10.92 + 4.42).</p><fig id="F14" position="float" orientation="portrait"><object-id xmlns:xlink="http://www.w3.org/1999/xlink" content-type="doi" xlink:type="simple">10.3897/zookeys.1189.115850.figure14</object-id><object-id xmlns:xlink="http://www.w3.org/1999/xlink" content-type="zenodo_dep_id" xlink:type="simple">10527520</object-id><object-id xmlns:xlink="http://www.w3.org/1999/xlink" content-type="arpha" xlink:type="simple">AC737C5B-A089-5BAD-8260-D6D7C122C5FD</object-id><label>Figure 14.</label><caption><p>Left to right: <italic><tp:taxon-name><tp:taxon-name-part taxon-name-part-type="genus" reg="Liphistius">Liphistius</tp:taxon-name-part><tp:taxon-name-part taxon-name-part-type="species" reg="kaengkhoi">kaengkhoi</tp:taxon-name-part></tp:taxon-name></italic> sp. nov., <italic><tp:taxon-name><tp:taxon-name-part taxon-name-part-type="genus" reg="Liphistius">Liphistius</tp:taxon-name-part><tp:taxon-name-part taxon-name-part-type="species" reg="hintung">hintung</tp:taxon-name-part></tp:taxon-name></italic> sp. nov., <italic><tp:taxon-name><tp:taxon-name-part taxon-name-part-type="genus" reg="Liphistius">Liphistius</tp:taxon-name-part><tp:taxon-name-part taxon-name-part-type="species" reg="buyphradi">buyphradi</tp:taxon-name-part></tp:taxon-name></italic> sp. nov., and <italic><tp:taxon-name><tp:taxon-name-part taxon-name-part-type="genus" reg="Liphistius">Liphistius</tp:taxon-name-part><tp:taxon-name-part taxon-name-part-type="species" reg="champakpheaw">champakpheaw</tp:taxon-name-part></tp:taxon-name></italic> sp. nov. <bold>A</bold> male dorsal view <bold>B</bold> male palp <bold>C</bold> female dorsal view <bold>D</bold> vulva plate. Scale bars: 10 mm (<bold>A, C</bold>); 1 mm (<bold>B, D</bold>).</p></caption><graphic xmlns:xlink="http://www.w3.org/1999/xlink" xlink:href="zookeys-1189-203_article-115850__-g014.jpg" position="float" orientation="portrait" xlink:type="simple" id="oo_968015.jpg"><uri content-type="original_file" xlink:type="simple">https://binary.pensoft.net/fig/968015</uri></graphic></fig><p><bold>Female</bold> (Allotype: ARA-2017-146a; Fig. <xref ref-type="fig" rid="F12">12C, D</xref>). <bold><italic>Coloration (in alcohol)</italic></bold>: carapace orange with black markings on the coxal elevations and the carapace margins; abdominal tergites with black markings except for the cream color on the posterior margin; membranous part of the opisthosoma cream colored with mottled black spots; chelicerae orange; palp and legs orange with black annulation on the proximal and distal part of tarsi.</p><p><bold><italic>Vulva</italic></bold> (Fig. <xref ref-type="fig" rid="F13">13E, F</xref>): vulva plate triangular, as long as wide; genital atrium with a few hairs and wrinkle posterior margin; posterior stalk U-shape, short but wide; pore plate quadrangular, slightly longer than wide; lateral margins thickened and projected into lips, bearing moderate anterolateral lobe; anterior margin arched, less thickened but not projected into a lip; receptacular cluster racemose longer than wide; central dorsal opening longer than wide.</p><p><bold><italic>Measurements</italic></bold>: Total length 19.37; carapace 9.23 long, 7.41 wide; opisthosoma 9.88 long, 8.06 wide; ocular tubercle 1.17 long, 1.56 wide; palpal coxa 3.25 long, 2.08 wide; labium 1.17 long, 2.47 wide; sternum 5.07 long, 2.86 wide (1.69 on ventral surface); palp 15.73 long (5.59 + 3.12 + 3.77 + – + 3.25); leg I 18.72 long (6.24 + 3.51 + 3.77 + 3.38 + 1.82) leg II 18.59 long (5.72 + 3.38 + 3.77 + 3.90 + 1.82); leg III 20.15 long (6.11 + 3.38 + 3.90 + 4.42 + 2.34); leg IV 28.99 long (8.32 + 3.90 + 5.59 + 7.80 + 3.38).</p></tp:treatment-sec><tp:treatment-sec sec-type="etymology" id="SECID0ER2BG"><title>Etymology.</title><p>The specific epithet <italic>champakpheaw</italic> refers to Cham Pak Pheaw subdistrict, the type locality of the new species in Saraburi, Thailand.</p></tp:treatment-sec><tp:treatment-sec sec-type="distribution" id="SECID0EZ2BG"><title>Distribution.</title><p>Known only from the type locality.</p></tp:treatment-sec><tp:treatment-sec sec-type="comments" id="SECID0E52BG"><title>Comment.</title><p>This new species name was mentioned as <italic><tp:taxon-name><tp:taxon-name-part taxon-name-part-type="genus" reg="Liphistius">Liphistius</tp:taxon-name-part></tp:taxon-name></italic> sp. CPP in <xref ref-type="bibr" rid="B12">Sivayyapram et al. (2023)</xref>.</p></tp:treatment-sec><tp:treatment-sec><!--Section generated to contain objects referenced in tp:taxon-treatment.--><fig id="F1" position="float" orientation="portrait"><object-id xmlns:xlink="http://www.w3.org/1999/xlink" content-type="doi" xlink:type="simple">10.3897/zookeys.1189.115850.figure1</object-id><object-id xmlns:xlink="http://www.w3.org/1999/xlink" content-type="zenodo_dep_id" xlink:type="simple">10527508</object-id><object-id xmlns:xlink="http://www.w3.org/1999/xlink" content-type="arpha" xlink:type="simple">E61105E0-6FA6-5DFF-B611-3D1DCBC57522</object-id><label>Figure 1.</label><caption><p>Map showing the localities of the new <italic><tp:taxon-name><tp:taxon-name-part taxon-name-part-type="genus" reg="Liphistius">Liphistius</tp:taxon-name-part></tp:taxon-name></italic> species described.</p></caption><graphic xmlns:xlink="http://www.w3.org/1999/xlink" xlink:href="zookeys-1189-203_article-115850__-g001.jpg" position="float" orientation="portrait" xlink:type="simple" id="oo_968002.jpg"><uri content-type="original_file" xlink:type="simple">https://binary.pensoft.net/fig/968002</uri></graphic></fig><fig id="F12" position="float" orientation="portrait"><object-id xmlns:xlink="http://www.w3.org/1999/xlink" content-type="doi" xlink:type="simple">10.3897/zookeys.1189.115850.figure12</object-id><object-id xmlns:xlink="http://www.w3.org/1999/xlink" content-type="zenodo_dep_id" xlink:type="simple">10527516</object-id><object-id xmlns:xlink="http://www.w3.org/1999/xlink" content-type="arpha" xlink:type="simple">FE598650-F894-5AA2-9198-54DE07E1C9F4</object-id><label>Figure 12.</label><caption><p><italic><tp:taxon-name><tp:taxon-name-part taxon-name-part-type="genus" reg="Liphistius">Liphistius</tp:taxon-name-part><tp:taxon-name-part taxon-name-part-type="species" reg="champakpheaw">champakpheaw</tp:taxon-name-part></tp:taxon-name></italic> sp. nov. <bold>A, B</bold> male ARA-2017-146 (holotype) <bold>C, D</bold> female, ARA-2017-146a (allotype) <bold>A, C</bold> dorsal view <bold>B, D</bold> lateral view. Scale bar: 10 mm.</p></caption><graphic xmlns:xlink="http://www.w3.org/1999/xlink" xlink:href="zookeys-1189-203_article-115850__-g012.jpg" position="float" orientation="portrait" xlink:type="simple" id="oo_968013.jpg"><uri content-type="original_file" xlink:type="simple">https://binary.pensoft.net/fig/968013</uri></graphic></fig><fig id="F11" position="float" orientation="portrait"><object-id xmlns:xlink="http://www.w3.org/1999/xlink" content-type="doi" xlink:type="simple">10.3897/zookeys.1189.115850.figure11</object-id><object-id xmlns:xlink="http://www.w3.org/1999/xlink" content-type="zenodo_dep_id" xlink:type="simple">10527514</object-id><object-id xmlns:xlink="http://www.w3.org/1999/xlink" content-type="arpha" xlink:type="simple">E9A18D55-F428-53E2-964E-4381B2F060C8</object-id><label>Figure 11.</label><caption><p><italic><tp:taxon-name><tp:taxon-name-part taxon-name-part-type="genus" reg="Liphistius">Liphistius</tp:taxon-name-part><tp:taxon-name-part taxon-name-part-type="species" reg="buyphradi">buyphradi</tp:taxon-name-part></tp:taxon-name></italic> sp. nov. male palp and vulva plate <bold>A–D</bold> ARA-2017-139 (holotype) palp <bold>A</bold> prolateral view <bold>B</bold> ventral view <bold>C</bold> retrolateral view <bold>D</bold> distal view <bold>E, F</bold> ARA-2017-140 (allotype) vulva plate <bold>E</bold> ventral view <bold>F</bold> dorsal view. Abbreviations: CDO = central dorsal opening; CT = contrategulum; Cu = cumulus; de = distal edge of the contrategulum; Em = embolus; GA = genital atrium; mm = millimeter; PC = paracymbium; PeP = paraembolic plate; PP = poreplate; PS = posterior stalk; RC = receptacular cluster; ST = subtegulum; T = tegulum; TiA = tibial apophysis. Scale bar: 1 mm.</p></caption><graphic xmlns:xlink="http://www.w3.org/1999/xlink" xlink:href="zookeys-1189-203_article-115850__-g011.jpg" position="float" orientation="portrait" xlink:type="simple" id="oo_968012.jpg"><uri content-type="original_file" xlink:type="simple">https://binary.pensoft.net/fig/968012</uri></graphic></fig></tp:treatment-sec><ref-list><ref id="B12"><mixed-citation xmlns:xlink="http://www.w3.org/1999/xlink" xlink:type="simple"><person-group><name name-style="western"><surname>Sivayyapram</surname><given-names>V</given-names></name><name name-style="western"><surname>Kunsete</surname><given-names>C</given-names></name><name name-style="western"><surname>Xu</surname><given-names>X</given-names></name><name name-style="western"><surname>Smith</surname><given-names>DR</given-names></name><name name-style="western"><surname>Traiyasut</surname><given-names>P</given-names></name><name name-style="western"><surname>Deowanish</surname><given-names>S</given-names></name><name name-style="western"><surname>Li</surname><given-names>D</given-names></name><name name-style="western"><surname>Warrit</surname><given-names>N</given-names></name></person-group> (<year>2023</year>) Molecular phylogeny, biogeography, and species delimitation of segmented spider genus <italic><tp:taxon-name><tp:taxon-name-part taxon-name-part-type="genus">Liphistius</tp:taxon-name-part></tp:taxon-name></italic> (<tp:taxon-name><tp:taxon-name-part taxon-name-part-type="order">Araneae</tp:taxon-name-part></tp:taxon-name>: <tp:taxon-name><tp:taxon-name-part taxon-name-part-type="family">Liphistiidae</tp:taxon-name-part></tp:taxon-name>) in Thailand. Zoological Journal of the Linnean Society, zlad149. <ext-link xlink:href="10.1093/zoolinnean/zlad149" ext-link-type="doi" xlink:type="simple">https://doi.org/10.1093/zoolinnean/zlad149</ext-link></mixed-citation></ref></ref-list></tp:taxon-treatment>
